# Supplementary material for: Investigations of potential microbial methanogenic and carbon monoxide utilization pathways in ultra-basic reducing springs associated with present-day continental serpentinization: the Tablelands, NL, CAN
Source: Front Microbiol. 2014 Nov 13;5:613. doi: 10.3389/fmicb.2014.00613 (PMC4230201; doi:10.3389/fmicb.2014.00613)
Supplement: Supplementary file 1 [file Table1.XLSX]

## Sheet: master
				WHC2A 2011 this study	WHC2B 2010 this study	WHC2C 2011 this study	WHC2A 2012 post-recharge this study	WHC2A 2012 pre-recharge this study	WHC2B 2010 Brazelton et al. 2013	WHC2A sediment 2011 this study	WHC2B sediment 2011 this study	WHC2C sediment 2011 this study	Upstream 2011 this study	WHC2C 2011 this study
taxlevel	rankID	taxon	daughterlevels	Serp_TL_WHC2A_DNA3_Jun11_Bv4v5	Serp_TL_WHC2B_Aug10	Serp_TL_WHC2C_DNA2_Jun11_Bv4v5	Serp_TL_WHC2ab_9_12_Bv4v5	Serp_TL_WHC2b_1_5_12_Bv4v5	TL10.WHC2B.2010	TL11.95.747119	TL11.97.747109	TL11.99.747095	TL11.WHBup.DNA2	TL11.WHC2C.DNA1
0	0	Root	1	20052	4291	28472	45919	35585	32837	4715	5133	3891	51476	18244
1	0.1	Bacteria	49	20052	4291	28472	45919	35585	32837	4715	5133	3891	51476	18244
2	0.1.1	Acidobacteria	5	92	2	494	873	520	8	146	123	13	299	83
3	0.1.1.1	Acidobacteria	17	75	2	464	848	478	7	130	111	12	295	75
4	0.1.1.1.10	Subgroup_17	8	2	0	18	59	23	0	16	12	1	5	1
5	0.1.1.1.10.1	unclassified	1	2	0	13	40	18	0	11	5	0	1	1
6	0.1.1.1.10.1.1	unclassified	1	2	0	13	40	18	0	11	5	0	1	1
7	0.1.1.1.10.1.1.1	unclassified	0	2	0	13	40	18	0	11	5	0	1	1
5	0.1.1.1.10.11	uncultured_prokaryote	1	0	0	0	0	0	0	1	0	1	0	0
6	0.1.1.1.10.11.1	unclassified	1	0	0	0	0	0	0	1	0	1	0	0
7	0.1.1.1.10.11.1.1	unclassified	0	0	0	0	0	0	0	1	0	1	0	0
5	0.1.1.1.10.12	uncultured_proteobacterium	1	0	0	0	0	0	0	0	1	0	0	0
6	0.1.1.1.10.12.1	unclassified	1	0	0	0	0	0	0	0	1	0	0	0
7	0.1.1.1.10.12.1.1	unclassified	0	0	0	0	0	0	0	0	1	0	0	0
5	0.1.1.1.10.14	uncultured_soil_bacterium	1	0	0	0	4	0	0	0	0	0	2	0
6	0.1.1.1.10.14.1	unclassified	1	0	0	0	4	0	0	0	0	0	2	0
7	0.1.1.1.10.14.1.1	unclassified	0	0	0	0	4	0	0	0	0	0	2	0
5	0.1.1.1.10.2	uncultured_Acidobacteria_bacterium	1	0	0	2	10	3	0	2	5	0	0	0
6	0.1.1.1.10.2.1	unclassified	1	0	0	2	10	3	0	2	5	0	0	0
7	0.1.1.1.10.2.1.1	unclassified	0	0	0	2	10	3	0	2	5	0	0	0
5	0.1.1.1.10.4	uncultured_Acidobacteriales_bacterium	1	0	0	3	5	2	0	2	1	0	1	0
6	0.1.1.1.10.4.1	unclassified	1	0	0	3	5	2	0	2	1	0	1	0
7	0.1.1.1.10.4.1.1	unclassified	0	0	0	3	5	2	0	2	1	0	1	0
5	0.1.1.1.10.7	uncultured_Holophaga_sp.	1	0	0	0	0	0	0	0	0	0	1	0
6	0.1.1.1.10.7.1	unclassified	1	0	0	0	0	0	0	0	0	0	1	0
7	0.1.1.1.10.7.1.1	unclassified	0	0	0	0	0	0	0	0	0	0	1	0
4	0.1.1.1.11	Subgroup_18	1	0	0	2	0	0	0	0	0	0	0	0
5	0.1.1.1.11.1	unclassified	1	0	0	2	0	0	0	0	0	0	0	0
6	0.1.1.1.11.1.1	unclassified	1	0	0	2	0	0	0	0	0	0	0	0
7	0.1.1.1.11.1.1.1	unclassified	0	0	0	2	0	0	0	0	0	0	0	0
4	0.1.1.1.12	Subgroup_19	1	0	0	0	0	0	0	1	0	0	0	0
5	0.1.1.1.12.2	uncultured_bacterium	1	0	0	0	0	0	0	1	0	0	0	0
6	0.1.1.1.12.2.1	unclassified	1	0	0	0	0	0	0	1	0	0	0	0
7	0.1.1.1.12.2.1.1	unclassified	0	0	0	0	0	0	0	1	0	0	0	0
4	0.1.1.1.13	Subgroup_2	3	0	0	10	1	9	0	3	2	0	6	2
5	0.1.1.1.13.10	uncultured_bacterium	1	0	0	0	1	5	0	0	1	0	3	1
6	0.1.1.1.13.10.1	unclassified	1	0	0	0	1	5	0	0	1	0	3	1
7	0.1.1.1.13.10.1.1	unclassified	0	0	0	0	1	5	0	0	1	0	3	1
5	0.1.1.1.13.5	unclassified	1	0	0	5	0	2	0	1	0	0	3	0
6	0.1.1.1.13.5.1	unclassified	1	0	0	5	0	2	0	1	0	0	3	0
7	0.1.1.1.13.5.1.1	unclassified	0	0	0	5	0	2	0	1	0	0	3	0
5	0.1.1.1.13.6	uncultured_Acidobacteria_bacterium	1	0	0	5	0	2	0	2	1	0	0	1
6	0.1.1.1.13.6.1	unclassified	1	0	0	5	0	2	0	2	1	0	0	1
7	0.1.1.1.13.6.1.1	unclassified	0	0	0	5	0	2	0	2	1	0	0	1
4	0.1.1.1.14	Subgroup_20	1	0	0	2	1	1	0	1	0	0	1	0
5	0.1.1.1.14.2	uncultured_bacterium	1	0	0	2	1	1	0	1	0	0	1	0
6	0.1.1.1.14.2.1	unclassified	1	0	0	2	1	1	0	1	0	0	1	0
7	0.1.1.1.14.2.1.1	unclassified	0	0	0	2	1	1	0	1	0	0	1	0
4	0.1.1.1.16	Subgroup_25	3	0	0	2	6	9	0	3	2	0	0	0
5	0.1.1.1.16.1	unclassified	1	0	0	0	1	0	0	2	1	0	0	0
6	0.1.1.1.16.1.1	unclassified	1	0	0	0	1	0	0	2	1	0	0	0
7	0.1.1.1.16.1.1.1	unclassified	0	0	0	0	1	0	0	2	1	0	0	0
5	0.1.1.1.16.3	uncultured_bacterium	1	0	0	1	0	1	0	0	0	0	0	0
6	0.1.1.1.16.3.1	unclassified	1	0	0	1	0	1	0	0	0	0	0	0
7	0.1.1.1.16.3.1.1	unclassified	0	0	0	1	0	1	0	0	0	0	0	0
5	0.1.1.1.16.6	uncultured_soil_bacterium	1	0	0	1	5	8	0	1	1	0	0	0
6	0.1.1.1.16.6.1	unclassified	1	0	0	1	5	8	0	1	1	0	0	0
7	0.1.1.1.16.6.1.1	unclassified	0	0	0	1	5	8	0	1	1	0	0	0
4	0.1.1.1.17	Subgroup_3	7	21	2	78	52	128	2	15	9	2	45	19
5	0.1.1.1.17.2	AMGG11	1	0	0	0	0	1	0	0	0	0	0	0
6	0.1.1.1.17.2.5	uncultured_bacterium	1	0	0	0	0	1	0	0	0	0	0	0
7	0.1.1.1.17.2.5.1	unclassified	0	0	0	0	0	1	0	0	0	0	0	0
5	0.1.1.1.17.4	Elev-16S-1166	2	1	0	2	2	7	0	1	0	0	0	1
6	0.1.1.1.17.4.1	unclassified	1	0	0	0	0	1	0	0	0	0	0	0
7	0.1.1.1.17.4.1.1	unclassified	0	0	0	0	0	1	0	0	0	0	0	0
6	0.1.1.1.17.4.5	uncultured_bacterium	1	1	0	2	2	6	0	1	0	0	0	1
7	0.1.1.1.17.4.5.1	unclassified	0	1	0	2	2	6	0	1	0	0	0	1
5	0.1.1.1.17.5	Family_Incertae_Sedis	3	16	1	53	35	80	2	7	6	2	31	10
6	0.1.1.1.17.5.1	Bryobacter	9	15	1	42	29	70	1	2	2	1	9	6
7	0.1.1.1.17.5.1.1	Acidobacteria_bacterium_IGE-015	0	2	0	1	3	2	0	0	0	0	0	1
7	0.1.1.1.17.5.1.11	uncultured_Acidobacterium_sp.	0	0	0	1	0	0	0	0	0	0	0	0
7	0.1.1.1.17.5.1.14	uncultured_bacterium	0	3	0	10	2	12	0	0	0	0	0	0
7	0.1.1.1.17.5.1.16	uncultured_prokaryote	0	0	0	0	0	0	0	0	2	0	0	0
7	0.1.1.1.17.5.1.2	Acidobacteria_bacterium_IGE-016	0	0	0	0	0	2	0	0	0	0	0	0
7	0.1.1.1.17.5.1.5	Bryobacter_aggregatus	0	0	0	1	0	1	0	0	0	0	0	0
7	0.1.1.1.17.5.1.6	unclassified	0	10	1	26	16	45	0	1	0	1	9	5
7	0.1.1.1.17.5.1.8	uncultured_Acidobacteria_bacterium	0	0	0	3	7	8	1	1	0	0	0	0
7	0.1.1.1.17.5.1.9	uncultured_Acidobacteriaceae_bacterium	0	0	0	0	1	0	0	0	0	0	0	0
6	0.1.1.1.17.5.2	Candidatus_Solibacter	5	1	0	11	6	8	1	5	4	1	20	3
7	0.1.1.1.17.5.2.15	uncultured_bacterium	0	0	0	0	1	0	0	0	0	0	1	0
7	0.1.1.1.17.5.2.19	uncultured_forest_soil_bacterium	0	0	0	0	0	0	0	0	0	0	7	0
7	0.1.1.1.17.5.2.4	bacterium_Ellin6071	0	0	0	0	0	0	0	1	0	0	0	0
7	0.1.1.1.17.5.2.8	unclassified	0	1	0	7	5	7	1	4	2	1	11	3
7	0.1.1.1.17.5.2.9	uncultured_Acidobacteria_bacterium	0	0	0	4	0	1	0	0	2	0	1	0
6	0.1.1.1.17.5.3	unclassified	1	0	0	0	0	2	0	0	0	0	2	1
7	0.1.1.1.17.5.3.1	unclassified	0	0	0	0	0	2	0	0	0	0	2	1
5	0.1.1.1.17.6	GOUTB8	1	0	0	0	0	1	0	0	0	0	0	0
6	0.1.1.1.17.6.1	unclassified	1	0	0	0	0	1	0	0	0	0	0	0
7	0.1.1.1.17.6.1.1	unclassified	0	0	0	0	0	1	0	0	0	0	0	0
5	0.1.1.1.17.7	PAUC26f	2	0	0	0	0	0	0	0	0	0	0	2
6	0.1.1.1.17.7.1	unclassified	1	0	0	0	0	0	0	0	0	0	0	1
7	0.1.1.1.17.7.1.1	unclassified	0	0	0	0	0	0	0	0	0	0	0	1
6	0.1.1.1.17.7.3	uncultured_Acidobacteriaceae_bacterium	1	0	0	0	0	0	0	0	0	0	0	1
7	0.1.1.1.17.7.3.1	unclassified	0	0	0	0	0	0	0	0	0	0	0	1
5	0.1.1.1.17.8	SJA-149	5	3	0	16	9	32	0	0	3	0	2	4
6	0.1.1.1.17.8.1	unclassified	1	0	0	1	1	2	0	0	1	0	0	2
7	0.1.1.1.17.8.1.1	unclassified	0	0	0	1	1	2	0	0	1	0	0	2
6	0.1.1.1.17.8.2	uncultured_Acidobacteria_bacterium	1	0	0	0	0	3	0	0	0	0	0	0
7	0.1.1.1.17.8.2.1	unclassified	0	0	0	0	0	3	0	0	0	0	0	0
6	0.1.1.1.17.8.3	uncultured_Acidobacterium_sp.	1	0	0	1	0	0	0	0	0	0	0	0
7	0.1.1.1.17.8.3.1	unclassified	0	0	0	1	0	0	0	0	0	0	0	0
6	0.1.1.1.17.8.4	uncultured_bacterium	1	3	0	13	7	25	0	0	2	0	2	2
7	0.1.1.1.17.8.4.1	unclassified	0	3	0	13	7	25	0	0	2	0	2	2
6	0.1.1.1.17.8.7	uncultured_soil_bacterium	1	0	0	1	1	2	0	0	0	0	0	0
7	0.1.1.1.17.8.7.1	unclassified	0	0	0	1	1	2	0	0	0	0	0	0
5	0.1.1.1.17.9	unclassified	1	1	1	7	6	7	0	7	0	0	12	2
6	0.1.1.1.17.9.1	unclassified	1	1	1	7	6	7	0	7	0	0	12	2
7	0.1.1.1.17.9.1.1	unclassified	0	1	1	7	6	7	0	7	0	0	12	2
4	0.1.1.1.18	Subgroup_4	5	19	0	152	198	144	1	41	38	4	56	24
5	0.1.1.1.18.1	2014-11-24	6	0	0	19	25	37	0	4	1	0	9	5
6	0.1.1.1.18.1.1	Acidobacteria_bacterium_Ellin7246	1	0	0	0	0	0	0	0	0	0	1	0
7	0.1.1.1.18.1.1.1	unclassified	0	0	0	0	0	0	0	0	0	0	1	0
6	0.1.1.1.18.1.2	unclassified	1	0	0	8	16	25	0	2	0	0	3	0
7	0.1.1.1.18.1.2.1	unclassified	0	0	0	8	16	25	0	2	0	0	3	0
6	0.1.1.1.18.1.4	uncultured_Acidobacteria_bacterium	1	0	0	3	4	4	0	1	1	0	1	0
7	0.1.1.1.18.1.4.1	unclassified	0	0	0	3	4	4	0	1	1	0	1	0
6	0.1.1.1.18.1.5	uncultured_Acidobacteriales_bacterium	1	0	0	0	0	2	0	0	0	0	0	0
7	0.1.1.1.18.1.5.1	unclassified	0	0	0	0	0	2	0	0	0	0	0	0
6	0.1.1.1.18.1.6	uncultured_Acidobacterium_sp.	1	0	0	1	0	1	0	0	0	0	2	0
7	0.1.1.1.18.1.6.1	unclassified	0	0	0	1	0	1	0	0	0	0	2	0
6	0.1.1.1.18.1.8	uncultured_bacterium	1	0	0	7	5	5	0	1	0	0	2	5
7	0.1.1.1.18.1.8.1	unclassified	0	0	0	7	5	5	0	1	0	0	2	5
5	0.1.1.1.18.2	DS-100	3	0	0	2	2	1	0	0	0	0	0	1
6	0.1.1.1.18.2.1	unclassified	1	0	0	0	2	0	0	0	0	0	0	1
7	0.1.1.1.18.2.1.1	unclassified	0	0	0	0	2	0	0	0	0	0	0	1
6	0.1.1.1.18.2.2	uncultured_Acidobacteria_bacterium	1	0	0	1	0	1	0	0	0	0	0	0
7	0.1.1.1.18.2.2.1	unclassified	0	0	0	1	0	1	0	0	0	0	0	0
6	0.1.1.1.18.2.4	uncultured_bacterium	1	0	0	1	0	0	0	0	0	0	0	0
7	0.1.1.1.18.2.4.1	unclassified	0	0	0	1	0	0	0	0	0	0	0	0
5	0.1.1.1.18.4	Family_Incertae_Sedis	2	12	0	90	130	67	1	22	26	2	38	14
6	0.1.1.1.18.4.1	Blastocatella	13	12	0	90	129	64	1	22	26	2	38	14
7	0.1.1.1.18.4.1.10	uncultured_Acidobacteria_bacterium	0	0	0	3	9	2	0	4	1	0	3	1
7	0.1.1.1.18.4.1.13	uncultured_Acidobacterium_sp.	0	0	0	0	0	0	0	0	0	0	1	0
7	0.1.1.1.18.4.1.15	uncultured_bacterium	0	0	0	3	6	1	0	1	0	1	2	0
7	0.1.1.1.18.4.1.16	uncultured_bacterium_164	0	0	0	0	0	0	0	0	1	0	0	0
7	0.1.1.1.18.4.1.17	uncultured_bacterium_gp4	0	0	0	0	3	0	0	1	1	0	0	0
7	0.1.1.1.18.4.1.18	uncultured_delta_proteobacterium	0	0	0	0	1	0	0	0	0	0	0	0
7	0.1.1.1.18.4.1.20	uncultured_organism	0	4	0	22	10	11	0	3	0	0	1	2
7	0.1.1.1.18.4.1.22	uncultured_soil_bacterium	0	0	0	1	2	1	0	0	0	0	0	0
7	0.1.1.1.18.4.1.5	Ictalurus_punctatus_(channel_catfish)	0	0	0	0	0	0	0	1	0	0	0	0
7	0.1.1.1.18.4.1.6	bacterium_Ellin6075	0	0	0	0	1	0	0	0	0	0	0	0
7	0.1.1.1.18.4.1.8	unclassified	0	8	0	61	97	49	1	12	23	1	31	11
6	0.1.1.1.18.4.2	Candidatus_Chloracidobacterium	1	0	0	0	1	3	0	0	0	0	0	0
7	0.1.1.1.18.4.2.5	uncultured_bacterium	0	0	0	0	1	3	0	0	0	0	0	0
5	0.1.1.1.18.5	RB41	6	7	0	37	39	39	0	13	9	0	9	2
6	0.1.1.1.18.5.11	uncultured_bacterium	1	0	0	0	1	2	0	0	1	0	0	0
7	0.1.1.1.18.5.11.1	unclassified	0	0	0	0	1	2	0	0	1	0	0	0
6	0.1.1.1.18.5.17	uncultured_organism	1	2	0	1	0	3	0	0	0	0	0	0
7	0.1.1.1.18.5.17.1	unclassified	0	2	0	1	0	3	0	0	0	0	0	0
6	0.1.1.1.18.5.2	unclassified	1	5	0	24	24	28	0	12	8	0	6	1
7	0.1.1.1.18.5.2.1	unclassified	0	5	0	24	24	28	0	12	8	0	6	1
6	0.1.1.1.18.5.5	uncultured_Acidobacteria_bacterium	1	0	0	11	12	4	0	1	0	0	2	1
7	0.1.1.1.18.5.5.1	unclassified	0	0	0	11	12	4	0	1	0	0	2	1
6	0.1.1.1.18.5.8	uncultured_Acidobacterium_sp.	1	0	0	1	2	2	0	0	0	0	1	0
7	0.1.1.1.18.5.8.1	unclassified	0	0	0	1	2	2	0	0	0	0	1	0
5	0.1.1.1.18.6	unclassified	1	0	0	4	2	0	0	2	2	2	0	2
6	0.1.1.1.18.6.1	unclassified	1	0	0	4	2	0	0	2	2	2	0	2
7	0.1.1.1.18.6.1.1	unclassified	0	0	0	4	2	0	0	2	2	2	0	2
4	0.1.1.1.19	Subgroup_5	6	2	0	16	19	14	0	1	0	0	63	3
5	0.1.1.1.19.1	unclassified	1	1	0	6	8	7	0	1	0	0	32	2
6	0.1.1.1.19.1.1	unclassified	1	1	0	6	8	7	0	1	0	0	32	2
7	0.1.1.1.19.1.1.1	unclassified	0	1	0	6	8	7	0	1	0	0	32	2
5	0.1.1.1.19.2	uncultured_Acidobacteria_bacterium	1	0	0	2	1	1	0	0	0	0	4	0
6	0.1.1.1.19.2.1	unclassified	1	0	0	2	1	1	0	0	0	0	4	0
7	0.1.1.1.19.2.1.1	unclassified	0	0	0	2	1	1	0	0	0	0	4	0
5	0.1.1.1.19.4	uncultured_Acidobacteriales_bacterium	1	0	0	0	0	1	0	0	0	0	0	0
6	0.1.1.1.19.4.1	unclassified	1	0	0	0	0	1	0	0	0	0	0	0
7	0.1.1.1.19.4.1.1	unclassified	0	0	0	0	0	1	0	0	0	0	0	0
5	0.1.1.1.19.5	uncultured_Acidobacterium_sp.	1	1	0	3	4	5	0	0	0	0	10	0
6	0.1.1.1.19.5.1	unclassified	1	1	0	3	4	5	0	0	0	0	10	0
7	0.1.1.1.19.5.1.1	unclassified	0	1	0	3	4	5	0	0	0	0	10	0
5	0.1.1.1.19.6	uncultured_Holophaga_sp.	1	0	0	0	0	0	0	0	0	0	4	0
6	0.1.1.1.19.6.1	unclassified	1	0	0	0	0	0	0	0	0	0	4	0
7	0.1.1.1.19.6.1.1	unclassified	0	0	0	0	0	0	0	0	0	0	4	0
5	0.1.1.1.19.7	uncultured_bacterium	1	0	0	5	6	0	0	0	0	0	13	1
6	0.1.1.1.19.7.1	unclassified	1	0	0	5	6	0	0	0	0	0	13	1
7	0.1.1.1.19.7.1.1	unclassified	0	0	0	5	6	0	0	0	0	0	13	1
4	0.1.1.1.2	AT-s3-28	2	0	0	0	12	0	0	0	0	0	0	0
5	0.1.1.1.2.1	unclassified	1	0	0	0	5	0	0	0	0	0	0	0
6	0.1.1.1.2.1.1	unclassified	1	0	0	0	5	0	0	0	0	0	0	0
7	0.1.1.1.2.1.1.1	unclassified	0	0	0	0	5	0	0	0	0	0	0	0
5	0.1.1.1.2.6	uncultured_bacterium	1	0	0	0	7	0	0	0	0	0	0	0
6	0.1.1.1.2.6.1	unclassified	1	0	0	0	7	0	0	0	0	0	0	0
7	0.1.1.1.2.6.1.1	unclassified	0	0	0	0	7	0	0	0	0	0	0	0
4	0.1.1.1.20	Subgroup_6	16	24	0	155	487	124	3	29	21	5	109	24
5	0.1.1.1.20.12	uncultured_Acidobacteria_bacterium	1	3	0	10	15	21	0	0	0	0	2	0
6	0.1.1.1.20.12.1	unclassified	1	3	0	10	15	21	0	0	0	0	2	0
7	0.1.1.1.20.12.1.1	unclassified	0	3	0	10	15	21	0	0	0	0	2	0
5	0.1.1.1.20.15	uncultured_Acidobacteriales_bacterium	1	0	0	4	7	1	0	0	0	0	0	0
6	0.1.1.1.20.15.1	unclassified	1	0	0	4	7	1	0	0	0	0	0	0
7	0.1.1.1.20.15.1.1	unclassified	0	0	0	4	7	1	0	0	0	0	0	0
5	0.1.1.1.20.17	uncultured_Anaeromyxobacter_sp.	1	0	0	0	0	0	0	0	0	0	12	0
6	0.1.1.1.20.17.1	unclassified	1	0	0	0	0	0	0	0	0	0	12	0
7	0.1.1.1.20.17.1.1	unclassified	0	0	0	0	0	0	0	0	0	0	12	0
5	0.1.1.1.20.21	uncultured_Holophaga_sp.	1	1	0	5	3	0	0	0	0	0	0	0
6	0.1.1.1.20.21.1	unclassified	1	1	0	5	3	0	0	0	0	0	0	0
7	0.1.1.1.20.21.1.1	unclassified	0	1	0	5	3	0	0	0	0	0	0	0
5	0.1.1.1.20.23	uncultured_bacterium	1	0	0	4	5	2	0	0	0	0	1	0
6	0.1.1.1.20.23.1	unclassified	1	0	0	4	5	2	0	0	0	0	1	0
7	0.1.1.1.20.23.1.1	unclassified	0	0	0	4	5	2	0	0	0	0	1	0
5	0.1.1.1.20.31	uncultured_bacterium_92	1	0	0	0	0	0	0	0	1	0	0	0
6	0.1.1.1.20.31.1	unclassified	1	0	0	0	0	0	0	0	1	0	0	0
7	0.1.1.1.20.31.1.1	unclassified	0	0	0	0	0	0	0	0	1	0	0	0
5	0.1.1.1.20.35	uncultured_bacterium_DA008	1	0	0	0	0	1	0	3	0	0	0	0
6	0.1.1.1.20.35.1	unclassified	1	0	0	0	0	1	0	3	0	0	0	0
7	0.1.1.1.20.35.1.1	unclassified	0	0	0	0	0	1	0	3	0	0	0	0
5	0.1.1.1.20.44	uncultured_bacterium_gp6	1	0	0	0	0	1	0	0	0	0	0	0
6	0.1.1.1.20.44.1	unclassified	1	0	0	0	0	1	0	0	0	0	0	0
7	0.1.1.1.20.44.1.1	unclassified	0	0	0	0	0	1	0	0	0	0	0	0
5	0.1.1.1.20.48	uncultured_forest_soil_bacterium	1	0	0	0	1	0	0	1	2	0	1	0
6	0.1.1.1.20.48.1	unclassified	1	0	0	0	1	0	0	1	2	0	1	0
7	0.1.1.1.20.48.1.1	unclassified	0	0	0	0	1	0	0	1	2	0	1	0
5	0.1.1.1.20.52	uncultured_organism	1	0	0	1	1	2	0	0	0	0	0	0
6	0.1.1.1.20.52.1	unclassified	1	0	0	1	1	2	0	0	0	0	0	0
7	0.1.1.1.20.52.1.1	unclassified	0	0	0	1	1	2	0	0	0	0	0	0
5	0.1.1.1.20.54	uncultured_prokaryote	1	0	0	9	29	3	0	0	0	0	3	0
6	0.1.1.1.20.54.1	unclassified	1	0	0	9	29	3	0	0	0	0	3	0
7	0.1.1.1.20.54.1.1	unclassified	0	0	0	9	29	3	0	0	0	0	3	0
5	0.1.1.1.20.59	unidentified	1	0	0	0	2	0	0	0	0	0	0	0
6	0.1.1.1.20.59.1	unclassified	1	0	0	0	2	0	0	0	0	0	0	0
7	0.1.1.1.20.59.1.1	unclassified	0	0	0	0	2	0	0	0	0	0	0	0
5	0.1.1.1.20.8	unclassified	1	20	0	122	424	93	3	25	18	5	90	24
6	0.1.1.1.20.8.1	unclassified	1	20	0	122	424	93	3	25	18	5	90	24
7	0.1.1.1.20.8.1.1	unclassified	0	20	0	122	424	93	3	25	18	5	90	24
4	0.1.1.1.23	unclassified	1	0	0	0	1	1	0	0	0	0	3	0
5	0.1.1.1.23.1	unclassified	1	0	0	0	1	1	0	0	0	0	3	0
6	0.1.1.1.23.1.1	unclassified	1	0	0	0	1	1	0	0	0	0	3	0
7	0.1.1.1.23.1.1.1	unclassified	0	0	0	0	1	1	0	0	0	0	3	0
4	0.1.1.1.3	Acidobacteriales	1	7	0	25	12	21	1	20	25	0	4	1
5	0.1.1.1.3.1	Acidobacteriaceae_(Subgroup_1)	5	7	0	25	12	21	1	20	25	0	4	1
6	0.1.1.1.3.1.10	uncultured	4	4	0	25	10	19	1	19	20	0	3	0
7	0.1.1.1.3.1.10.28	unclassified	0	1	0	11	4	10	0	5	5	0	3	0
7	0.1.1.1.3.1.10.30	uncultured_Acidobacteriaceae_bacterium	0	1	0	5	2	2	0	5	6	0	0	0
7	0.1.1.1.3.1.10.38	uncultured_bacterium	0	2	0	8	4	7	1	9	7	0	0	0
7	0.1.1.1.3.1.10.39	uncultured_bacterium_DA038	0	0	0	1	0	0	0	0	2	0	0	0
6	0.1.1.1.3.1.2	Acidobacterium	1	0	0	0	0	0	0	0	0	0	1	0
7	0.1.1.1.3.1.2.12	unclassified	0	0	0	0	0	0	0	0	0	0	1	0
6	0.1.1.1.3.1.4	Candidatus_Koribacter	2	2	0	0	2	2	0	1	3	0	0	0
7	0.1.1.1.3.1.4.3	unclassified	0	2	0	0	2	1	0	0	3	0	0	0
7	0.1.1.1.3.1.4.6	uncultured_bacterium	0	0	0	0	0	1	0	1	0	0	0	0
6	0.1.1.1.3.1.6	Granulicella	1	1	0	0	0	0	0	0	0	0	0	0
7	0.1.1.1.3.1.6.20	unclassified	0	1	0	0	0	0	0	0	0	0	0	0
6	0.1.1.1.3.1.9	unclassified	1	0	0	0	0	0	0	0	2	0	0	1
7	0.1.1.1.3.1.9.1	unclassified	0	0	0	0	0	0	0	0	2	0	0	1
4	0.1.1.1.6	JG37-AG-116	2	0	0	0	0	0	0	0	0	0	2	0
5	0.1.1.1.6.1	unclassified	1	0	0	0	0	0	0	0	0	0	1	0
6	0.1.1.1.6.1.1	unclassified	1	0	0	0	0	0	0	0	0	0	1	0
7	0.1.1.1.6.1.1.1	unclassified	0	0	0	0	0	0	0	0	0	0	1	0
5	0.1.1.1.6.6	uncultured_deep-sea_bacterium	1	0	0	0	0	0	0	0	0	0	1	0
6	0.1.1.1.6.6.1	unclassified	1	0	0	0	0	0	0	0	0	0	1	0
7	0.1.1.1.6.6.1.1	unclassified	0	0	0	0	0	0	0	0	0	0	1	0
4	0.1.1.1.7	JH-WHS99	1	0	0	1	0	1	0	0	0	0	0	0
5	0.1.1.1.7.3	uncultured_bacterium	1	0	0	1	0	1	0	0	0	0	0	0
6	0.1.1.1.7.3.1	unclassified	1	0	0	1	0	1	0	0	0	0	0	0
7	0.1.1.1.7.3.1.1	unclassified	0	0	0	1	0	1	0	0	0	0	0	0
4	0.1.1.1.8	Subgroup_11	3	0	0	3	0	3	0	0	1	0	1	0
5	0.1.1.1.8.1	unclassified	1	0	0	1	0	1	0	0	1	0	0	0
6	0.1.1.1.8.1.1	unclassified	1	0	0	1	0	1	0	0	1	0	0	0
7	0.1.1.1.8.1.1.1	unclassified	0	0	0	1	0	1	0	0	1	0	0	0
5	0.1.1.1.8.2	uncultured_Acidobacteria_bacterium	1	0	0	2	0	2	0	0	0	0	1	0
6	0.1.1.1.8.2.1	unclassified	1	0	0	2	0	2	0	0	0	0	1	0
7	0.1.1.1.8.2.1.1	unclassified	0	0	0	2	0	2	0	0	0	0	1	0
4	0.1.1.1.9	Subgroup_13	2	0	0	0	0	0	0	0	1	0	0	1
5	0.1.1.1.9.1	unclassified	1	0	0	0	0	0	0	0	1	0	0	0
6	0.1.1.1.9.1.1	unclassified	1	0	0	0	0	0	0	0	1	0	0	0
7	0.1.1.1.9.1.1.1	unclassified	0	0	0	0	0	0	0	0	1	0	0	0
5	0.1.1.1.9.2	uncultured_Acidobacteria_bacterium	1	0	0	0	0	0	0	0	0	0	0	1
6	0.1.1.1.9.2.1	unclassified	1	0	0	0	0	0	0	0	0	0	0	1
7	0.1.1.1.9.2.1.1	unclassified	0	0	0	0	0	0	0	0	0	0	0	1
3	0.1.1.2	Holophagae	5	12	0	27	17	35	1	14	9	1	1	6
4	0.1.1.2.10	unclassified	1	1	0	0	0	0	0	0	0	0	0	0
5	0.1.1.2.10.1	unclassified	1	1	0	0	0	0	0	0	0	0	0	0
6	0.1.1.2.10.1.1	unclassified	1	1	0	0	0	0	0	0	0	0	0	0
7	0.1.1.2.10.1.1.1	unclassified	0	1	0	0	0	0	0	0	0	0	0	0
4	0.1.1.2.5	Holophagales	1	4	0	10	1	8	1	6	2	0	0	4
5	0.1.1.2.5.1	Holophagaceae	3	4	0	10	1	8	1	6	2	0	0	4
6	0.1.1.2.5.1.1	Geothrix	3	3	0	7	1	7	0	5	2	0	0	4
7	0.1.1.2.5.1.1.3	unclassified	0	3	0	5	1	5	0	0	0	0	0	2
7	0.1.1.2.5.1.1.6	uncultured_Geothrix_sp.	0	0	0	2	0	1	0	5	1	0	0	2
7	0.1.1.2.5.1.1.8	uncultured_bacterium	0	0	0	0	0	1	0	0	1	0	0	0
6	0.1.1.2.5.1.4	unclassified	1	0	0	0	0	1	0	0	0	0	0	0
7	0.1.1.2.5.1.4.1	unclassified	0	0	0	0	0	1	0	0	0	0	0	0
6	0.1.1.2.5.1.5	uncultured	3	1	0	3	0	0	1	1	0	0	0	0
7	0.1.1.2.5.1.5.2	unclassified	0	1	0	3	0	0	1	1	0	0	0	0
4	0.1.1.2.6	Subgroup_10	3	0	0	0	7	8	0	0	1	1	1	0
5	0.1.1.2.6.1	43F-1404R	4	0	0	0	7	8	0	0	1	0	1	0
6	0.1.1.2.6.1.1	unclassified	1	0	0	0	2	6	0	0	0	0	1	0
7	0.1.1.2.6.1.1.1	unclassified	0	0	0	0	2	6	0	0	0	0	1	0
6	0.1.1.2.6.1.2	uncultured_Acidobacteria_bacterium	1	0	0	0	4	2	0	0	0	0	0	0
7	0.1.1.2.6.1.2.1	unclassified	0	0	0	0	4	2	0	0	0	0	0	0
6	0.1.1.2.6.1.9	uncultured_bacterium	1	0	0	0	1	0	0	0	1	0	0	0
7	0.1.1.2.6.1.9.1	unclassified	0	0	0	0	1	0	0	0	1	0	0	0
5	0.1.1.2.6.6	unclassified	1	0	0	0	0	0	0	0	0	1	0	0
6	0.1.1.2.6.6.1	unclassified	1	0	0	0	0	0	0	0	0	1	0	0
7	0.1.1.2.6.6.1.1	unclassified	0	0	0	0	0	0	0	0	0	1	0	0
4	0.1.1.2.8	Subgroup_7	8	7	0	17	9	18	0	8	6	0	0	2
5	0.1.1.2.8.1	Acidobacteria_bacterium_enrichment_culture_clone_CV-04	1	0	0	0	0	1	0	0	0	0	0	0
6	0.1.1.2.8.1.1	unclassified	1	0	0	0	0	1	0	0	0	0	0	0
7	0.1.1.2.8.1.1.1	unclassified	0	0	0	0	0	1	0	0	0	0	0	0
5	0.1.1.2.8.12	uncultured_bacterium	1	0	0	0	1	1	0	2	0	0	0	0
6	0.1.1.2.8.12.1	unclassified	1	0	0	0	1	1	0	2	0	0	0	0
7	0.1.1.2.8.12.1.1	unclassified	0	0	0	0	1	1	0	2	0	0	0	0
5	0.1.1.2.8.16	uncultured_proteobacterium	1	1	0	2	2	2	0	0	0	0	0	0
6	0.1.1.2.8.16.1	unclassified	1	1	0	2	2	2	0	0	0	0	0	0
7	0.1.1.2.8.16.1.1	unclassified	0	1	0	2	2	2	0	0	0	0	0	0
5	0.1.1.2.8.17	uncultured_soil_bacterium	1	0	0	0	0	1	0	0	0	0	0	0
6	0.1.1.2.8.17.1	unclassified	1	0	0	0	0	1	0	0	0	0	0	0
7	0.1.1.2.8.17.1.1	unclassified	0	0	0	0	0	1	0	0	0	0	0	0
5	0.1.1.2.8.2	freshwater_sediment_metagenome	1	2	0	5	0	2	0	2	1	0	0	0
6	0.1.1.2.8.2.1	unclassified	1	2	0	5	0	2	0	2	1	0	0	0
7	0.1.1.2.8.2.1.1	unclassified	0	2	0	5	0	2	0	2	1	0	0	0
5	0.1.1.2.8.3	unclassified	1	3	0	8	5	9	0	3	5	0	0	2
6	0.1.1.2.8.3.1	unclassified	1	3	0	8	5	9	0	3	5	0	0	2
7	0.1.1.2.8.3.1.1	unclassified	0	3	0	8	5	9	0	3	5	0	0	2
5	0.1.1.2.8.4	uncultured_Acidobacteria_bacterium	1	0	0	1	0	1	0	0	0	0	0	0
6	0.1.1.2.8.4.1	unclassified	1	0	0	1	0	1	0	0	0	0	0	0
7	0.1.1.2.8.4.1.1	unclassified	0	0	0	1	0	1	0	0	0	0	0	0
5	0.1.1.2.8.7	uncultured_Acidobacterium_sp.	1	1	0	1	1	1	0	1	0	0	0	0
6	0.1.1.2.8.7.1	unclassified	1	1	0	1	1	1	0	1	0	0	0	0
7	0.1.1.2.8.7.1.1	unclassified	0	1	0	1	1	1	0	1	0	0	0	0
4	0.1.1.2.9	TPD-58	1	0	0	0	0	1	0	0	0	0	0	0
5	0.1.1.2.9.4	uncultured_bacterium	1	0	0	0	0	1	0	0	0	0	0	0
6	0.1.1.2.9.4.1	unclassified	1	0	0	0	0	1	0	0	0	0	0	0
7	0.1.1.2.9.4.1.1	unclassified	0	0	0	0	0	1	0	0	0	0	0	0
3	0.1.1.3	Subgroup_22	3	4	0	3	8	3	0	2	1	0	3	2
4	0.1.1.3.1	unclassified	1	2	0	2	5	2	0	2	1	0	3	2
5	0.1.1.3.1.1	unclassified	1	2	0	2	5	2	0	2	1	0	3	2
6	0.1.1.3.1.1.1	unclassified	1	2	0	2	5	2	0	2	1	0	3	2
7	0.1.1.3.1.1.1.1	unclassified	0	2	0	2	5	2	0	2	1	0	3	2
4	0.1.1.3.4	uncultured_Acidobacteriales_bacterium	1	1	0	0	0	0	0	0	0	0	0	0
5	0.1.1.3.4.1	unclassified	1	1	0	0	0	0	0	0	0	0	0	0
6	0.1.1.3.4.1.1	unclassified	1	1	0	0	0	0	0	0	0	0	0	0
7	0.1.1.3.4.1.1.1	unclassified	0	1	0	0	0	0	0	0	0	0	0	0
4	0.1.1.3.6	uncultured_bacterium	1	1	0	1	3	1	0	0	0	0	0	0
5	0.1.1.3.6.1	unclassified	1	1	0	1	3	1	0	0	0	0	0	0
6	0.1.1.3.6.1.1	unclassified	1	1	0	1	3	1	0	0	0	0	0	0
7	0.1.1.3.6.1.1.1	unclassified	0	1	0	1	3	1	0	0	0	0	0	0
3	0.1.1.4	Subgroup_26	1	1	0	0	0	4	0	0	0	0	0	0
4	0.1.1.4.5	uncultured_bacterium	1	1	0	0	0	4	0	0	0	0	0	0
5	0.1.1.4.5.1	unclassified	1	1	0	0	0	4	0	0	0	0	0	0
6	0.1.1.4.5.1.1	unclassified	1	1	0	0	0	4	0	0	0	0	0	0
7	0.1.1.4.5.1.1.1	unclassified	0	1	0	0	0	4	0	0	0	0	0	0
3	0.1.1.5	unclassified	1	0	0	0	0	0	0	0	2	0	0	0
4	0.1.1.5.1	unclassified	1	0	0	0	0	0	0	0	2	0	0	0
5	0.1.1.5.1.1	unclassified	1	0	0	0	0	0	0	0	2	0	0	0
6	0.1.1.5.1.1.1	unclassified	1	0	0	0	0	0	0	0	2	0	0	0
7	0.1.1.5.1.1.1.1	unclassified	0	0	0	0	0	0	0	0	2	0	0	0
2	0.1.10	Candidate_division_BRC1	6	1	0	14	33	33	0	1	1	0	5	0
3	0.1.10.1	unclassified	1	1	0	9	20	20	0	1	1	0	5	0
4	0.1.10.1.1	unclassified	1	1	0	9	20	20	0	1	1	0	5	0
5	0.1.10.1.1.1	unclassified	1	1	0	9	20	20	0	1	1	0	5	0
6	0.1.10.1.1.1.1	unclassified	1	1	0	9	20	20	0	1	1	0	5	0
7	0.1.10.1.1.1.1.1	unclassified	0	1	0	9	20	20	0	1	1	0	5	0
3	0.1.10.14	uncultured_gamma_proteobacterium	1	0	0	1	1	9	0	0	0	0	0	0
4	0.1.10.14.1	unclassified	1	0	0	1	1	9	0	0	0	0	0	0
5	0.1.10.14.1.1	unclassified	1	0	0	1	1	9	0	0	0	0	0	0
6	0.1.10.14.1.1.1	unclassified	1	0	0	1	1	9	0	0	0	0	0	0
7	0.1.10.14.1.1.1.1	unclassified	0	0	0	1	1	9	0	0	0	0	0	0
3	0.1.10.2	uncultured_Acidobacteria_bacterium	1	0	0	1	0	0	0	0	0	0	0	0
4	0.1.10.2.1	unclassified	1	0	0	1	0	0	0	0	0	0	0	0
5	0.1.10.2.1.1	unclassified	1	0	0	1	0	0	0	0	0	0	0	0
6	0.1.10.2.1.1.1	unclassified	1	0	0	1	0	0	0	0	0	0	0	0
7	0.1.10.2.1.1.1.1	unclassified	0	0	0	1	0	0	0	0	0	0	0	0
3	0.1.10.7	uncultured_bacterium	1	0	0	3	12	4	0	0	0	0	0	0
4	0.1.10.7.1	unclassified	1	0	0	3	12	4	0	0	0	0	0	0
5	0.1.10.7.1.1	unclassified	1	0	0	3	12	4	0	0	0	0	0	0
6	0.1.10.7.1.1.1	unclassified	1	0	0	3	12	4	0	0	0	0	0	0
7	0.1.10.7.1.1.1.1	unclassified	0	0	0	3	12	4	0	0	0	0	0	0
2	0.1.13	Candidate_division_OD1	9	120	0	532	75	250	14	0	3	0	2095	138
3	0.1.13.11	uncultured_bacterium	1	117	0	418	66	245	11	0	1	0	1239	87
4	0.1.13.11.1	unclassified	1	117	0	418	66	245	11	0	1	0	1239	87
5	0.1.13.11.1.1	unclassified	1	117	0	418	66	245	11	0	1	0	1239	87
6	0.1.13.11.1.1.1	unclassified	1	117	0	418	66	245	11	0	1	0	1239	87
7	0.1.13.11.1.1.1.1	unclassified	0	117	0	418	66	245	11	0	1	0	1239	87
3	0.1.13.12	uncultured_candidate_division_OD1_bacterium	1	0	0	2	0	1	0	0	0	0	3	1
4	0.1.13.12.1	unclassified	1	0	0	2	0	1	0	0	0	0	3	1
5	0.1.13.12.1.1	unclassified	1	0	0	2	0	1	0	0	0	0	3	1
6	0.1.13.12.1.1.1	unclassified	1	0	0	2	0	1	0	0	0	0	3	1
7	0.1.13.12.1.1.1.1	unclassified	0	0	0	2	0	1	0	0	0	0	3	1
3	0.1.13.18	uncultured_epsilon_proteobacterium	1	0	0	4	0	0	0	0	0	0	2	0
4	0.1.13.18.1	unclassified	1	0	0	4	0	0	0	0	0	0	2	0
5	0.1.13.18.1.1	unclassified	1	0	0	4	0	0	0	0	0	0	2	0
6	0.1.13.18.1.1.1	unclassified	1	0	0	4	0	0	0	0	0	0	2	0
7	0.1.13.18.1.1.1.1	unclassified	0	0	0	4	0	0	0	0	0	0	2	0
3	0.1.13.19	uncultured_eubacterium_WCHB1-58	1	1	0	0	0	0	0	0	0	0	1	0
4	0.1.13.19.1	unclassified	1	1	0	0	0	0	0	0	0	0	1	0
5	0.1.13.19.1.1	unclassified	1	1	0	0	0	0	0	0	0	0	1	0
6	0.1.13.19.1.1.1	unclassified	1	1	0	0	0	0	0	0	0	0	1	0
7	0.1.13.19.1.1.1.1	unclassified	0	1	0	0	0	0	0	0	0	0	1	0
3	0.1.13.2	bacterium_SH4-10	1	0	0	0	0	0	0	0	0	0	1	0
4	0.1.13.2.1	unclassified	1	0	0	0	0	0	0	0	0	0	1	0
5	0.1.13.2.1.1	unclassified	1	0	0	0	0	0	0	0	0	0	1	0
6	0.1.13.2.1.1.1	unclassified	1	0	0	0	0	0	0	0	0	0	1	0
7	0.1.13.2.1.1.1.1	unclassified	0	0	0	0	0	0	0	0	0	0	1	0
3	0.1.13.20	uncultured_organism	1	0	0	0	0	0	0	0	0	0	0	1
4	0.1.13.20.1	unclassified	1	0	0	0	0	0	0	0	0	0	0	1
5	0.1.13.20.1.1	unclassified	1	0	0	0	0	0	0	0	0	0	0	1
6	0.1.13.20.1.1.1	unclassified	1	0	0	0	0	0	0	0	0	0	0	1
7	0.1.13.20.1.1.1.1	unclassified	0	0	0	0	0	0	0	0	0	0	0	1
3	0.1.13.23	uncultured_soil_bacterium	1	0	0	6	0	1	0	0	1	0	102	2
4	0.1.13.23.1	unclassified	1	0	0	6	0	1	0	0	1	0	102	2
5	0.1.13.23.1.1	unclassified	1	0	0	6	0	1	0	0	1	0	102	2
6	0.1.13.23.1.1.1	unclassified	1	0	0	6	0	1	0	0	1	0	102	2
7	0.1.13.23.1.1.1.1	unclassified	0	0	0	6	0	1	0	0	1	0	102	2
3	0.1.13.4	unclassified	1	2	0	102	9	3	3	0	1	0	746	47
4	0.1.13.4.1	unclassified	1	2	0	102	9	3	3	0	1	0	746	47
5	0.1.13.4.1.1	unclassified	1	2	0	102	9	3	3	0	1	0	746	47
6	0.1.13.4.1.1.1	unclassified	1	2	0	102	9	3	3	0	1	0	746	47
7	0.1.13.4.1.1.1.1	unclassified	0	2	0	102	9	3	3	0	1	0	746	47
3	0.1.13.8	uncultured_actinobacterium	1	0	0	0	0	0	0	0	0	0	1	0
4	0.1.13.8.1	unclassified	1	0	0	0	0	0	0	0	0	0	1	0
5	0.1.13.8.1.1	unclassified	1	0	0	0	0	0	0	0	0	0	1	0
6	0.1.13.8.1.1.1	unclassified	1	0	0	0	0	0	0	0	0	0	1	0
7	0.1.13.8.1.1.1.1	unclassified	0	0	0	0	0	0	0	0	0	0	1	0
2	0.1.14	Candidate_division_OP11	7	17	0	211	76	13	0	0	0	0	59	0
3	0.1.14.10	uncultured_bacterium	1	7	0	113	53	8	0	0	0	0	26	0
4	0.1.14.10.1	unclassified	1	7	0	113	53	8	0	0	0	0	26	0
5	0.1.14.10.1.1	unclassified	1	7	0	113	53	8	0	0	0	0	26	0
6	0.1.14.10.1.1.1	unclassified	1	7	0	113	53	8	0	0	0	0	26	0
7	0.1.14.10.1.1.1.1	unclassified	0	7	0	113	53	8	0	0	0	0	26	0
3	0.1.14.12	uncultured_candidate_division_OP11_bacterium	1	0	0	11	4	0	0	0	0	0	5	0
4	0.1.14.12.1	unclassified	1	0	0	11	4	0	0	0	0	0	5	0
5	0.1.14.12.1.1	unclassified	1	0	0	11	4	0	0	0	0	0	5	0
6	0.1.14.12.1.1.1	unclassified	1	0	0	11	4	0	0	0	0	0	5	0
7	0.1.14.12.1.1.1.1	unclassified	0	0	0	11	4	0	0	0	0	0	5	0
3	0.1.14.13	uncultured_candidate_division_WS6_bacterium	1	0	0	1	0	0	0	0	0	0	0	0
4	0.1.14.13.1	unclassified	1	0	0	1	0	0	0	0	0	0	0	0
5	0.1.14.13.1.1	unclassified	1	0	0	1	0	0	0	0	0	0	0	0
6	0.1.14.13.1.1.1	unclassified	1	0	0	1	0	0	0	0	0	0	0	0
7	0.1.14.13.1.1.1.1	unclassified	0	0	0	1	0	0	0	0	0	0	0	0
3	0.1.14.17	uncultured_eubacterium_WCHB1-56	1	0	0	1	0	0	0	0	0	0	0	0
4	0.1.14.17.1	unclassified	1	0	0	1	0	0	0	0	0	0	0	0
5	0.1.14.17.1.1	unclassified	1	0	0	1	0	0	0	0	0	0	0	0
6	0.1.14.17.1.1.1	unclassified	1	0	0	1	0	0	0	0	0	0	0	0
7	0.1.14.17.1.1.1.1	unclassified	0	0	0	1	0	0	0	0	0	0	0	0
3	0.1.14.25	uncultured_soil_bacterium	1	0	0	0	0	0	0	0	0	0	1	0
4	0.1.14.25.1	unclassified	1	0	0	0	0	0	0	0	0	0	1	0
5	0.1.14.25.1.1	unclassified	1	0	0	0	0	0	0	0	0	0	1	0
6	0.1.14.25.1.1.1	unclassified	1	0	0	0	0	0	0	0	0	0	1	0
7	0.1.14.25.1.1.1.1	unclassified	0	0	0	0	0	0	0	0	0	0	1	0
3	0.1.14.4	unclassified	1	10	0	82	19	5	0	0	0	0	27	0
4	0.1.14.4.1	unclassified	1	10	0	82	19	5	0	0	0	0	27	0
5	0.1.14.4.1.1	unclassified	1	10	0	82	19	5	0	0	0	0	27	0
6	0.1.14.4.1.1.1	unclassified	1	10	0	82	19	5	0	0	0	0	27	0
7	0.1.14.4.1.1.1.1	unclassified	0	10	0	82	19	5	0	0	0	0	27	0
3	0.1.14.9	uncultured_anaerobic_bacterium	1	0	0	3	0	0	0	0	0	0	0	0
4	0.1.14.9.1	unclassified	1	0	0	3	0	0	0	0	0	0	0	0
5	0.1.14.9.1.1	unclassified	1	0	0	3	0	0	0	0	0	0	0	0
6	0.1.14.9.1.1.1	unclassified	1	0	0	3	0	0	0	0	0	0	0	0
7	0.1.14.9.1.1.1.1	unclassified	0	0	0	3	0	0	0	0	0	0	0	0
2	0.1.15	Candidate_division_OP3	10	17	0	769	76	40	5	0	0	0	9587	170
3	0.1.15.12	uncultured_deep-sea_bacterium	1	0	0	4	0	0	0	0	0	0	21	1
4	0.1.15.12.1	unclassified	1	0	0	4	0	0	0	0	0	0	21	1
5	0.1.15.12.1.1	unclassified	1	0	0	4	0	0	0	0	0	0	21	1
6	0.1.15.12.1.1.1	unclassified	1	0	0	4	0	0	0	0	0	0	21	1
7	0.1.15.12.1.1.1.1	unclassified	0	0	0	4	0	0	0	0	0	0	21	1
3	0.1.15.15	uncultured_planctomycete	1	4	0	222	27	11	1	0	0	0	614	11
4	0.1.15.15.1	unclassified	1	4	0	222	27	11	1	0	0	0	614	11
5	0.1.15.15.1.1	unclassified	1	4	0	222	27	11	1	0	0	0	614	11
6	0.1.15.15.1.1.1	unclassified	1	4	0	222	27	11	1	0	0	0	614	11
7	0.1.15.15.1.1.1.1	unclassified	0	4	0	222	27	11	1	0	0	0	614	11
3	0.1.15.16	uncultured_prokaryote	1	0	0	0	0	0	0	0	0	0	1	0
4	0.1.15.16.1	unclassified	1	0	0	0	0	0	0	0	0	0	1	0
5	0.1.15.16.1.1	unclassified	1	0	0	0	0	0	0	0	0	0	1	0
6	0.1.15.16.1.1.1	unclassified	1	0	0	0	0	0	0	0	0	0	1	0
7	0.1.15.16.1.1.1.1	unclassified	0	0	0	0	0	0	0	0	0	0	1	0
3	0.1.15.2	mixed_culture_isolate_koll11	1	0	0	0	0	2	0	0	0	0	2	0
4	0.1.15.2.1	unclassified	1	0	0	0	0	2	0	0	0	0	2	0
5	0.1.15.2.1.1	unclassified	1	0	0	0	0	2	0	0	0	0	2	0
6	0.1.15.2.1.1.1	unclassified	1	0	0	0	0	2	0	0	0	0	2	0
7	0.1.15.2.1.1.1.1	unclassified	0	0	0	0	0	2	0	0	0	0	2	0
3	0.1.15.3	unclassified	1	12	0	439	41	21	4	0	0	0	7666	132
4	0.1.15.3.1	unclassified	1	12	0	439	41	21	4	0	0	0	7666	132
5	0.1.15.3.1.1	unclassified	1	12	0	439	41	21	4	0	0	0	7666	132
6	0.1.15.3.1.1.1	unclassified	1	12	0	439	41	21	4	0	0	0	7666	132
7	0.1.15.3.1.1.1.1	unclassified	0	12	0	439	41	21	4	0	0	0	7666	132
3	0.1.15.4	uncultured_Banisveld_landfill_bacterium_BVC56	1	0	0	2	0	0	0	0	0	0	42	1
4	0.1.15.4.1	unclassified	1	0	0	2	0	0	0	0	0	0	42	1
5	0.1.15.4.1.1	unclassified	1	0	0	2	0	0	0	0	0	0	42	1
6	0.1.15.4.1.1.1	unclassified	1	0	0	2	0	0	0	0	0	0	42	1
7	0.1.15.4.1.1.1.1	unclassified	0	0	0	2	0	0	0	0	0	0	42	1
3	0.1.15.6	uncultured_Firmicutes_bacterium	1	0	0	2	0	1	0	0	0	0	4	0
4	0.1.15.6.1	unclassified	1	0	0	2	0	1	0	0	0	0	4	0
5	0.1.15.6.1.1	unclassified	1	0	0	2	0	1	0	0	0	0	4	0
6	0.1.15.6.1.1.1	unclassified	1	0	0	2	0	1	0	0	0	0	4	0
7	0.1.15.6.1.1.1.1	unclassified	0	0	0	2	0	1	0	0	0	0	4	0
3	0.1.15.7	uncultured_Verrucomicrobia_bacterium	1	0	0	7	1	1	0	0	0	0	12	0
4	0.1.15.7.1	unclassified	1	0	0	7	1	1	0	0	0	0	12	0
5	0.1.15.7.1.1	unclassified	1	0	0	7	1	1	0	0	0	0	12	0
6	0.1.15.7.1.1.1	unclassified	1	0	0	7	1	1	0	0	0	0	12	0
7	0.1.15.7.1.1.1.1	unclassified	0	0	0	7	1	1	0	0	0	0	12	0
3	0.1.15.8	uncultured_bacterium	1	1	0	77	6	4	0	0	0	0	692	14
4	0.1.15.8.1	unclassified	1	1	0	77	6	4	0	0	0	0	692	14
5	0.1.15.8.1.1	unclassified	1	1	0	77	6	4	0	0	0	0	692	14
6	0.1.15.8.1.1.1	unclassified	1	1	0	77	6	4	0	0	0	0	692	14
7	0.1.15.8.1.1.1.1	unclassified	0	1	0	77	6	4	0	0	0	0	692	14
3	0.1.15.9	uncultured_beta_proteobacterium	1	0	0	16	1	0	0	0	0	0	533	11
4	0.1.15.9.1	unclassified	1	0	0	16	1	0	0	0	0	0	533	11
5	0.1.15.9.1.1	unclassified	1	0	0	16	1	0	0	0	0	0	533	11
6	0.1.15.9.1.1.1	unclassified	1	0	0	16	1	0	0	0	0	0	533	11
7	0.1.15.9.1.1.1.1	unclassified	0	0	0	16	1	0	0	0	0	0	533	11
2	0.1.16	Candidate_division_OP8	2	0	0	2	0	0	0	0	0	0	0	0
3	0.1.16.13	uncultured_prokaryote	1	0	0	1	0	0	0	0	0	0	0	0
4	0.1.16.13.1	unclassified	1	0	0	1	0	0	0	0	0	0	0	0
5	0.1.16.13.1.1	unclassified	1	0	0	1	0	0	0	0	0	0	0	0
6	0.1.16.13.1.1.1	unclassified	1	0	0	1	0	0	0	0	0	0	0	0
7	0.1.16.13.1.1.1.1	unclassified	0	0	0	1	0	0	0	0	0	0	0	0
3	0.1.16.3	unclassified	1	0	0	1	0	0	0	0	0	0	0	0
4	0.1.16.3.1	unclassified	1	0	0	1	0	0	0	0	0	0	0	0
5	0.1.16.3.1.1	unclassified	1	0	0	1	0	0	0	0	0	0	0	0
6	0.1.16.3.1.1.1	unclassified	1	0	0	1	0	0	0	0	0	0	0	0
7	0.1.16.3.1.1.1.1	unclassified	0	0	0	1	0	0	0	0	0	0	0	0
2	0.1.18	Candidate_division_SR1	3	0	0	0	0	0	3	0	0	0	15	5
3	0.1.18.11	uncultured_candidate_division_SR1_bacterium	1	0	0	0	0	0	3	0	0	0	4	0
4	0.1.18.11.1	unclassified	1	0	0	0	0	0	3	0	0	0	4	0
5	0.1.18.11.1.1	unclassified	1	0	0	0	0	0	3	0	0	0	4	0
6	0.1.18.11.1.1.1	unclassified	1	0	0	0	0	0	3	0	0	0	4	0
7	0.1.18.11.1.1.1.1	unclassified	0	0	0	0	0	0	3	0	0	0	4	0
3	0.1.18.6	unclassified	1	0	0	0	0	0	0	0	0	0	11	3
4	0.1.18.6.1	unclassified	1	0	0	0	0	0	0	0	0	0	11	3
5	0.1.18.6.1.1	unclassified	1	0	0	0	0	0	0	0	0	0	11	3
6	0.1.18.6.1.1.1	unclassified	1	0	0	0	0	0	0	0	0	0	11	3
7	0.1.18.6.1.1.1.1	unclassified	0	0	0	0	0	0	0	0	0	0	11	3
3	0.1.18.7	uncultured_bacterium	1	0	0	0	0	0	0	0	0	0	0	2
4	0.1.18.7.1	unclassified	1	0	0	0	0	0	0	0	0	0	0	2
5	0.1.18.7.1.1	unclassified	1	0	0	0	0	0	0	0	0	0	0	2
6	0.1.18.7.1.1.1	unclassified	1	0	0	0	0	0	0	0	0	0	0	2
7	0.1.18.7.1.1.1.1	unclassified	0	0	0	0	0	0	0	0	0	0	0	2
2	0.1.19	Candidate_division_TM7	6	1	0	8	3	1	1	0	0	0	11	1
3	0.1.19.15	metal-contaminated_soil_clone_K20-12	1	0	0	1	0	0	0	0	0	0	0	0
4	0.1.19.15.1	unclassified	1	0	0	1	0	0	0	0	0	0	0	0
5	0.1.19.15.1.1	unclassified	1	0	0	1	0	0	0	0	0	0	0	0
6	0.1.19.15.1.1.1	unclassified	1	0	0	1	0	0	0	0	0	0	0	0
7	0.1.19.15.1.1.1.1	unclassified	0	0	0	1	0	0	0	0	0	0	0	0
3	0.1.19.17	unclassified	1	1	0	6	1	1	1	0	0	0	8	1
4	0.1.19.17.1	unclassified	1	1	0	6	1	1	1	0	0	0	8	1
5	0.1.19.17.1.1	unclassified	1	1	0	6	1	1	1	0	0	0	8	1
6	0.1.19.17.1.1.1	unclassified	1	1	0	6	1	1	1	0	0	0	8	1
7	0.1.19.17.1.1.1.1	unclassified	0	1	0	6	1	1	1	0	0	0	8	1
3	0.1.19.19	uncultured_bacterium	1	0	0	0	1	0	0	0	0	0	1	0
4	0.1.19.19.1	unclassified	1	0	0	0	1	0	0	0	0	0	1	0
5	0.1.19.19.1.1	unclassified	1	0	0	0	1	0	0	0	0	0	1	0
6	0.1.19.19.1.1.1	unclassified	1	0	0	0	1	0	0	0	0	0	1	0
7	0.1.19.19.1.1.1.1	unclassified	0	0	0	0	1	0	0	0	0	0	1	0
3	0.1.19.24	uncultured_bacterium_SBR2013	1	0	0	0	0	0	0	0	0	0	1	0
4	0.1.19.24.1	unclassified	1	0	0	0	0	0	0	0	0	0	1	0
5	0.1.19.24.1.1	unclassified	1	0	0	0	0	0	0	0	0	0	1	0
6	0.1.19.24.1.1.1	unclassified	1	0	0	0	0	0	0	0	0	0	1	0
7	0.1.19.24.1.1.1.1	unclassified	0	0	0	0	0	0	0	0	0	0	1	0
3	0.1.19.31	uncultured_candidate_division_TM7_bacterium	1	0	0	0	1	0	0	0	0	0	1	0
4	0.1.19.31.1	unclassified	1	0	0	0	1	0	0	0	0	0	1	0
5	0.1.19.31.1.1	unclassified	1	0	0	0	1	0	0	0	0	0	1	0
6	0.1.19.31.1.1.1	unclassified	1	0	0	0	1	0	0	0	0	0	1	0
7	0.1.19.31.1.1.1.1	unclassified	0	0	0	0	1	0	0	0	0	0	1	0
3	0.1.19.39	uncultured_soil_bacterium	1	0	0	1	0	0	0	0	0	0	0	0
4	0.1.19.39.1	unclassified	1	0	0	1	0	0	0	0	0	0	0	0
5	0.1.19.39.1.1	unclassified	1	0	0	1	0	0	0	0	0	0	0	0
6	0.1.19.39.1.1.1	unclassified	1	0	0	1	0	0	0	0	0	0	0	0
7	0.1.19.39.1.1.1.1	unclassified	0	0	0	1	0	0	0	0	0	0	0	0
2	0.1.2	Actinobacteria	9	74	6	150	1454	715	48	184	134	48	80	31
3	0.1.2.1	Acidimicrobiia	1	2	3	16	57	24	2	16	12	7	23	3
4	0.1.2.1.1	Acidimicrobiales	7	2	3	16	57	24	2	16	12	7	23	3
5	0.1.2.1.1.1	Acidimicrobiaceae	4	1	1	5	19	5	1	3	2	3	5	0
6	0.1.2.1.1.1.2	CL500-29_marine_group	4	0	0	4	9	2	0	0	1	1	5	0
7	0.1.2.1.1.1.2.11	uncultured_Ilumatobacter_sp.	0	0	0	0	3	0	0	0	0	0	0	0
7	0.1.2.1.1.1.2.13	uncultured_bacterium	0	0	0	1	1	1	0	0	0	0	0	0
7	0.1.2.1.1.1.2.6	unclassified	0	0	0	3	5	1	0	0	1	1	5	0
6	0.1.2.1.1.1.5	Ilumatobacter	2	1	0	0	0	1	0	0	0	0	0	0
7	0.1.2.1.1.1.5.5	uncultured_bacterium	0	1	0	0	0	1	0	0	0	0	0	0
6	0.1.2.1.1.1.6	unclassified	1	0	0	0	4	0	0	2	1	0	0	0
7	0.1.2.1.1.1.6.1	unclassified	0	0	0	0	4	0	0	2	1	0	0	0
6	0.1.2.1.1.1.7	uncultured	6	0	1	1	6	2	1	1	0	2	0	0
7	0.1.2.1.1.1.7.10	uncultured_bacterium	0	0	0	0	3	1	0	1	0	0	0	0
7	0.1.2.1.1.1.7.11	uncultured_marine_bacterium	0	0	0	0	0	0	0	0	0	2	0	0
7	0.1.2.1.1.1.7.3	unclassified	0	0	1	1	2	1	1	0	0	0	0	0
7	0.1.2.1.1.1.7.6	uncultured_Acidimicrobineae_bacterium	0	0	0	0	1	0	0	0	0	0	0	0
5	0.1.2.1.1.2	Family_Incertae_Sedis	1	0	1	2	3	4	0	0	0	0	0	0
6	0.1.2.1.1.2.2	Candidatus_Microthrix	5	0	1	2	3	4	0	0	0	0	0	0
7	0.1.2.1.1.2.2.10	uncultured_bacterium	0	0	0	1	0	2	0	0	0	0	0	0
7	0.1.2.1.1.2.2.4	unclassified	0	0	1	1	3	2	0	0	0	0	0	0
5	0.1.2.1.1.3	Iamiaceae	1	0	0	0	12	4	0	0	0	1	0	0
6	0.1.2.1.1.3.1	Iamia	3	0	0	0	12	4	0	0	0	1	0	0
7	0.1.2.1.1.3.1.1	Aciditerrimonas_sp._CH22-21	0	0	0	0	2	0	0	0	0	0	0	0
7	0.1.2.1.1.3.1.13	uncultured_bacterium	0	0	0	0	2	2	0	0	0	0	0	0
7	0.1.2.1.1.3.1.5	unclassified	0	0	0	0	8	2	0	0	0	1	0	0
5	0.1.2.1.1.4	OCS155_marine_group	4	0	0	1	1	2	0	1	3	0	2	0
6	0.1.2.1.1.4.21	uncultured_organism	1	0	0	1	0	0	0	0	2	0	0	0
7	0.1.2.1.1.4.21.1	unclassified	0	0	0	1	0	0	0	0	2	0	0	0
6	0.1.2.1.1.4.3	unclassified	1	0	0	0	1	1	0	1	1	0	2	0
7	0.1.2.1.1.4.3.1	unclassified	0	0	0	0	1	1	0	1	1	0	2	0
6	0.1.2.1.1.4.6	uncultured_Actinobacteridae_bacterium	1	0	0	0	0	1	0	0	0	0	0	0
7	0.1.2.1.1.4.6.1	unclassified	0	0	0	0	0	1	0	0	0	0	0	0
5	0.1.2.1.1.6	unclassified	1	0	0	1	9	2	1	4	5	1	7	1
6	0.1.2.1.1.6.1	unclassified	1	0	0	1	9	2	1	4	5	1	7	1
7	0.1.2.1.1.6.1.1	unclassified	0	0	0	1	9	2	1	4	5	1	7	1
5	0.1.2.1.1.7	uncultured	9	1	1	7	13	7	0	8	2	2	9	2
6	0.1.2.1.1.7.12	uncultured_Acidimicrobineae_bacterium	1	0	0	0	0	0	0	0	0	0	1	0
7	0.1.2.1.1.7.12.1	unclassified	0	0	0	0	0	0	0	0	0	0	1	0
6	0.1.2.1.1.7.14	uncultured_Aciditerrimonas_sp.	1	0	0	0	1	0	0	1	0	0	0	0
7	0.1.2.1.1.7.14.1	unclassified	0	0	0	0	1	0	0	1	0	0	0	0
6	0.1.2.1.1.7.19	uncultured_Ferrimicrobium_sp.	1	0	0	0	1	0	0	0	0	0	0	0
7	0.1.2.1.1.7.19.1	unclassified	0	0	0	0	1	0	0	0	0	0	0	0
6	0.1.2.1.1.7.22	uncultured_Iamiaceae_bacterium	1	0	0	1	1	1	0	0	0	0	1	1
7	0.1.2.1.1.7.22.1	unclassified	0	0	0	1	1	1	0	0	0	0	1	1
6	0.1.2.1.1.7.26	uncultured_bacterium	1	0	0	0	0	2	0	0	0	0	0	0
7	0.1.2.1.1.7.26.1	unclassified	0	0	0	0	0	2	0	0	0	0	0	0
6	0.1.2.1.1.7.8	unclassified	1	1	1	6	10	4	0	7	2	2	7	1
7	0.1.2.1.1.7.8.1	unclassified	0	1	1	6	10	4	0	7	2	2	7	1
3	0.1.2.11	Thermoleophilia	3	0	0	17	48	34	1	51	37	6	18	6
4	0.1.2.11.1	Gaiellales	3	0	0	15	42	25	1	28	18	4	9	3
5	0.1.2.11.1.1	Gaiellaceae	1	0	0	6	25	16	0	8	5	0	2	0
6	0.1.2.11.1.1.1	Gaiella	5	0	0	6	25	16	0	8	5	0	2	0
7	0.1.2.11.1.1.1.11	uncultured_actinobacterium	0	0	0	3	7	3	0	0	2	0	1	0
7	0.1.2.11.1.1.1.12	uncultured_bacterium	0	0	0	0	2	2	0	0	0	0	0	0
7	0.1.2.11.1.1.1.2	unclassified	0	0	0	3	14	10	0	8	3	0	1	0
7	0.1.2.11.1.1.1.5	uncultured_Actinomycetales_bacterium	0	0	0	0	1	0	0	0	0	0	0	0
7	0.1.2.11.1.1.1.9	uncultured_Rubrobacteridae_bacterium	0	0	0	0	1	1	0	0	0	0	0	0
5	0.1.2.11.1.2	unclassified	1	0	0	3	4	2	1	6	2	1	3	1
6	0.1.2.11.1.2.1	unclassified	1	0	0	3	4	2	1	6	2	1	3	1
7	0.1.2.11.1.2.1.1	unclassified	0	0	0	3	4	2	1	6	2	1	3	1
5	0.1.2.11.1.3	uncultured	11	0	0	6	13	7	0	14	11	3	4	2
6	0.1.2.11.1.3.10	unclassified	1	0	0	4	8	6	0	10	11	2	3	2
7	0.1.2.11.1.3.10.1	unclassified	0	0	0	4	8	6	0	10	11	2	3	2
6	0.1.2.11.1.3.18	uncultured_Rubrobacterales_bacterium	1	0	0	0	0	0	0	2	0	0	0	0
7	0.1.2.11.1.3.18.1	unclassified	0	0	0	0	0	0	0	2	0	0	0	0
6	0.1.2.11.1.3.19	uncultured_Rubrobacteridae_bacterium	1	0	0	0	1	0	0	0	0	1	0	0
7	0.1.2.11.1.3.19.1	unclassified	0	0	0	0	1	0	0	0	0	1	0	0
6	0.1.2.11.1.3.22	uncultured_actinobacterium	1	0	0	0	0	0	0	2	0	0	0	0
7	0.1.2.11.1.3.22.1	unclassified	0	0	0	0	0	0	0	2	0	0	0	0
6	0.1.2.11.1.3.24	uncultured_bacterium	1	0	0	1	2	1	0	0	0	0	0	0
7	0.1.2.11.1.3.24.1	unclassified	0	0	0	1	2	1	0	0	0	0	0	0
6	0.1.2.11.1.3.31	uncultured_prokaryote	1	0	0	1	0	0	0	0	0	0	0	0
7	0.1.2.11.1.3.31.1	unclassified	0	0	0	1	0	0	0	0	0	0	0	0
6	0.1.2.11.1.3.33	uncultured_soil_bacterium	1	0	0	0	0	0	0	0	0	0	1	0
7	0.1.2.11.1.3.33.1	unclassified	0	0	0	0	0	0	0	0	0	0	1	0
6	0.1.2.11.1.3.7	bacterium_Ellin7530	1	0	0	0	1	0	0	0	0	0	0	0
7	0.1.2.11.1.3.7.1	unclassified	0	0	0	0	1	0	0	0	0	0	0	0
6	0.1.2.11.1.3.8	freshwater_sediment_metagenome	1	0	0	0	1	0	0	0	0	0	0	0
7	0.1.2.11.1.3.8.1	unclassified	0	0	0	0	1	0	0	0	0	0	0	0
4	0.1.2.11.2	Solirubrobacterales	10	0	0	2	6	9	0	23	19	2	6	2
5	0.1.2.11.2.1	0319-6M6	4	0	0	0	0	0	0	3	1	0	1	0
6	0.1.2.11.2.1.1	unclassified	1	0	0	0	0	0	0	1	0	0	0	0
7	0.1.2.11.2.1.1.1	unclassified	0	0	0	0	0	0	0	1	0	0	0	0
6	0.1.2.11.2.1.3	uncultured_Rubrobacteridae_bacterium	1	0	0	0	0	0	0	1	0	0	0	0
7	0.1.2.11.2.1.3.1	unclassified	0	0	0	0	0	0	0	1	0	0	0	0
6	0.1.2.11.2.1.5	uncultured_bacterium	1	0	0	0	0	0	0	1	1	0	1	0
7	0.1.2.11.2.1.5.1	unclassified	0	0	0	0	0	0	0	1	1	0	1	0
5	0.1.2.11.2.10	Q3-6C1	1	0	0	0	0	0	0	0	1	0	0	0
6	0.1.2.11.2.10.2	uncultured_bacterium	1	0	0	0	0	0	0	0	1	0	0	0
7	0.1.2.11.2.10.2.1	unclassified	0	0	0	0	0	0	0	0	1	0	0	0
5	0.1.2.11.2.12	Solirubrobacteraceae	1	0	0	0	1	2	0	0	0	0	0	0
6	0.1.2.11.2.12.1	Solirubrobacter	2	0	0	0	1	2	0	0	0	0	0	0
7	0.1.2.11.2.12.1.13	uncultured_bacterium	0	0	0	0	0	2	0	0	0	0	0	0
7	0.1.2.11.2.12.1.9	unclassified	0	0	0	0	1	0	0	0	0	0	0	0
5	0.1.2.11.2.13	TM146	4	0	0	1	1	1	0	0	2	0	0	1
6	0.1.2.11.2.13.3	unclassified	1	0	0	1	0	1	0	0	2	0	0	1
7	0.1.2.11.2.13.3.1	unclassified	0	0	0	1	0	1	0	0	2	0	0	1
6	0.1.2.11.2.13.5	uncultured_Conexibacter_sp.	1	0	0	0	1	0	0	0	0	0	0	0
7	0.1.2.11.2.13.5.1	unclassified	0	0	0	0	1	0	0	0	0	0	0	0
5	0.1.2.11.2.14	YNPFFP1	1	0	0	0	0	0	0	0	1	0	0	0
6	0.1.2.11.2.14.8	uncultured_bacterium	1	0	0	0	0	0	0	0	1	0	0	0
7	0.1.2.11.2.14.8.1	unclassified	0	0	0	0	0	0	0	0	1	0	0	0
5	0.1.2.11.2.16	unclassified	1	0	0	0	1	1	0	4	2	0	4	0
6	0.1.2.11.2.16.1	unclassified	1	0	0	0	1	1	0	4	2	0	4	0
7	0.1.2.11.2.16.1.1	unclassified	0	0	0	0	1	1	0	4	2	0	4	0
5	0.1.2.11.2.2	288-2	2	0	0	0	1	0	0	0	0	0	0	0
6	0.1.2.11.2.2.4	uncultured_bacterium	1	0	0	0	1	0	0	0	0	0	0	0
7	0.1.2.11.2.2.4.1	unclassified	0	0	0	0	1	0	0	0	0	0	0	0
5	0.1.2.11.2.3	480-2	6	0	0	0	1	4	0	13	9	2	1	1
6	0.1.2.11.2.3.1	Rubrobacterineae_bacterium_BR7-21	1	0	0	0	0	0	0	0	1	0	0	0
7	0.1.2.11.2.3.1.1	unclassified	0	0	0	0	0	0	0	0	1	0	0	0
6	0.1.2.11.2.3.11	uncultured_soil_bacterium	1	0	0	0	0	0	0	1	0	0	0	0
7	0.1.2.11.2.3.11.1	unclassified	0	0	0	0	0	0	0	1	0	0	0	0
6	0.1.2.11.2.3.2	unclassified	1	0	0	0	1	4	0	11	8	2	1	1
7	0.1.2.11.2.3.2.1	unclassified	0	0	0	0	1	4	0	11	8	2	1	1
6	0.1.2.11.2.3.8	uncultured_actinobacterium	1	0	0	0	0	0	0	1	0	0	0	0
7	0.1.2.11.2.3.8.1	unclassified	0	0	0	0	0	0	0	1	0	0	0	0
5	0.1.2.11.2.5	Elev-16S-1332	1	0	0	0	0	0	0	1	0	0	0	0
6	0.1.2.11.2.5.4	uncultured_bacterium	1	0	0	0	0	0	0	1	0	0	0	0
7	0.1.2.11.2.5.4.1	unclassified	0	0	0	0	0	0	0	1	0	0	0	0
5	0.1.2.11.2.9	Patulibacteraceae	1	0	0	1	1	1	0	2	3	0	0	0
6	0.1.2.11.2.9.1	Patulibacter	4	0	0	1	1	1	0	2	3	0	0	0
7	0.1.2.11.2.9.1.12	unclassified	0	0	0	1	0	0	0	1	2	0	0	0
7	0.1.2.11.2.9.1.14	uncultured_actinobacterium	0	0	0	0	1	1	0	0	0	0	0	0
7	0.1.2.11.2.9.1.15	uncultured_bacterium	0	0	0	0	0	0	0	1	1	0	0	0
4	0.1.2.11.4	unclassified	1	0	0	0	0	0	0	0	0	0	3	1
5	0.1.2.11.4.1	unclassified	1	0	0	0	0	0	0	0	0	0	3	1
6	0.1.2.11.4.1.1	unclassified	1	0	0	0	0	0	0	0	0	0	3	1
7	0.1.2.11.4.1.1.1	unclassified	0	0	0	0	0	0	0	0	0	0	3	1
3	0.1.2.12	unclassified	1	0	0	3	16	2	0	2	1	1	3	2
4	0.1.2.12.1	unclassified	1	0	0	3	16	2	0	2	1	1	3	2
5	0.1.2.12.1.1	unclassified	1	0	0	3	16	2	0	2	1	1	3	2
6	0.1.2.12.1.1.1	unclassified	1	0	0	3	16	2	0	2	1	1	3	2
7	0.1.2.12.1.1.1.1	unclassified	0	0	0	3	16	2	0	2	1	1	3	2
3	0.1.2.2	Actinobacteria	11	5	3	67	106	69	6	37	39	28	28	17
4	0.1.2.2.10	Kineosporiales	1	0	0	2	3	2	0	0	1	0	1	0
5	0.1.2.2.10.1	Kineosporiaceae	5	0	0	2	3	2	0	0	1	0	1	0
6	0.1.2.2.10.1.1	Angustibacter	1	0	0	0	0	1	0	0	0	0	1	0
7	0.1.2.2.10.1.1.9	uncultured_bacterium	0	0	0	0	0	1	0	0	0	0	1	0
6	0.1.2.2.10.1.3	Kineosporia	3	0	0	0	2	0	0	0	1	0	0	0
7	0.1.2.2.10.1.3.14	uncultured_bacterium	0	0	0	0	2	0	0	0	1	0	0	0
6	0.1.2.2.10.1.4	Pseudokineococcus	2	0	0	2	1	1	0	0	0	0	0	0
7	0.1.2.2.10.1.4.8	unclassified	0	0	0	1	0	0	0	0	0	0	0	0
7	0.1.2.2.10.1.4.9	uncultured_bacterium	0	0	0	1	1	1	0	0	0	0	0	0
4	0.1.2.2.11	Micrococcales	9	5	1	49	33	33	4	12	15	23	13	15
5	0.1.2.2.11.11	Intrasporangiaceae	5	0	0	2	4	3	0	0	0	0	0	1
6	0.1.2.2.11.11.13	Oryzihumus	2	0	0	0	3	0	0	0	0	0	0	0
7	0.1.2.2.11.11.13.6	uncultured_bacterium	0	0	0	0	3	0	0	0	0	0	0	0
6	0.1.2.2.11.11.14	Phycicoccus	2	0	0	1	1	2	0	0	0	0	0	0
7	0.1.2.2.11.11.14.18	unclassified	0	0	0	0	1	2	0	0	0	0	0	0
7	0.1.2.2.11.11.14.20	uncultured_bacterium	0	0	0	1	0	0	0	0	0	0	0	0
6	0.1.2.2.11.11.19	unclassified	1	0	0	1	0	0	0	0	0	0	0	1
7	0.1.2.2.11.11.19.1	unclassified	0	0	0	1	0	0	0	0	0	0	0	1
6	0.1.2.2.11.11.5	Janibacter	1	0	0	0	0	1	0	0	0	0	0	0
7	0.1.2.2.11.11.5.34	uncultured_bacterium	0	0	0	0	0	1	0	0	0	0	0	0
5	0.1.2.2.11.14	Microbacteriaceae	16	5	1	42	20	26	4	11	12	21	9	11
6	0.1.2.2.11.14.19	Cryobacterium	1	0	0	0	0	0	1	0	0	0	1	0
7	0.1.2.2.11.14.19.57	uncultured_bacterium	0	0	0	0	0	0	1	0	0	0	1	0
6	0.1.2.2.11.14.21	Curtobacterium	1	0	0	0	1	0	0	0	0	0	0	0
7	0.1.2.2.11.14.21.68	unclassified	0	0	0	0	1	0	0	0	0	0	0	0
6	0.1.2.2.11.14.24	Frondihabitans	1	0	0	0	1	0	0	0	0	0	0	0
7	0.1.2.2.11.14.24.20	uncultured_bacterium	0	0	0	0	1	0	0	0	0	0	0	0
6	0.1.2.2.11.14.29	Herbiconiux	1	0	0	0	1	0	0	0	0	0	0	0
7	0.1.2.2.11.14.29.15	uncultured_bacterium	0	0	0	0	1	0	0	0	0	0	0	0
6	0.1.2.2.11.14.37	Leucobacter	2	0	0	2	0	0	0	0	0	0	0	1
7	0.1.2.2.11.14.37.40	unclassified	0	0	0	1	0	0	0	0	0	0	0	1
7	0.1.2.2.11.14.37.42	uncultured_Leucobacter_sp.	0	0	0	1	0	0	0	0	0	0	0	0
6	0.1.2.2.11.14.43	Microbacterium	3	0	0	2	6	0	0	0	0	0	0	0
7	0.1.2.2.11.14.43.530	unclassified	0	0	0	2	6	0	0	0	0	0	0	0
6	0.1.2.2.11.14.57	Salinibacterium	1	1	0	7	2	14	0	0	0	0	0	0
7	0.1.2.2.11.14.57.15	uncultured_bacterium	0	1	0	7	2	14	0	0	0	0	0	0
6	0.1.2.2.11.14.68	unclassified	1	3	0	29	6	10	2	11	12	21	7	10
7	0.1.2.2.11.14.68.1	unclassified	0	3	0	29	6	10	2	11	12	21	7	10
6	0.1.2.2.11.14.69	uncultured	4	1	1	2	3	2	1	0	0	0	1	0
7	0.1.2.2.11.14.69.23	unclassified	0	0	0	0	0	0	1	0	0	0	1	0
7	0.1.2.2.11.14.69.27	uncultured_actinobacterium	0	0	0	1	0	1	0	0	0	0	0	0
7	0.1.2.2.11.14.69.28	uncultured_bacterium	0	1	0	1	3	1	0	0	0	0	0	0
7	0.1.2.2.11.14.69.31	uncultured_organism	0	0	1	0	0	0	0	0	0	0	0	0
5	0.1.2.2.11.15	Micrococcaceae	3	0	0	4	4	1	0	1	3	1	0	1
6	0.1.2.2.11.15.2	Arthrobacter	3	0	0	4	4	0	0	1	3	1	0	1
7	0.1.2.2.11.15.2.47	Arthrobacter_oxydans	0	0	0	1	1	0	0	1	1	0	0	1
7	0.1.2.2.11.15.2.988	unclassified	0	0	0	3	3	0	0	0	2	1	0	0
6	0.1.2.2.11.15.9	Kocuria	1	0	0	0	0	1	0	0	0	0	0	0
7	0.1.2.2.11.15.9.109	unclassified	0	0	0	0	0	1	0	0	0	0	0	0
5	0.1.2.2.11.20	unclassified	1	0	0	0	0	0	0	0	0	0	4	2
6	0.1.2.2.11.20.1	unclassified	1	0	0	0	0	0	0	0	0	0	4	2
7	0.1.2.2.11.20.1.1	unclassified	0	0	0	0	0	0	0	0	0	0	4	2
5	0.1.2.2.11.5	Cellulomonadaceae	2	0	0	0	5	2	0	0	0	1	0	0
6	0.1.2.2.11.5.1	Actinotalea	2	0	0	0	5	2	0	0	0	1	0	0
7	0.1.2.2.11.5.1.17	unclassified	0	0	0	0	1	0	0	0	0	0	0	0
7	0.1.2.2.11.5.1.20	uncultured_bacterium	0	0	0	0	4	2	0	0	0	1	0	0
5	0.1.2.2.11.7	Demequinaceae	1	0	0	1	0	0	0	0	0	0	0	0
6	0.1.2.2.11.7.1	Demequina	1	0	0	1	0	0	0	0	0	0	0	0
7	0.1.2.2.11.7.1.18	unclassified	0	0	0	1	0	0	0	0	0	0	0	0
5	0.1.2.2.11.9	Dermacoccaceae	1	0	0	0	0	1	0	0	0	0	0	0
6	0.1.2.2.11.9.4	Dermacoccus	1	0	0	0	0	1	0	0	0	0	0	0
7	0.1.2.2.11.9.4.15	uncultured_bacterium	0	0	0	0	0	1	0	0	0	0	0	0
4	0.1.2.2.12	Micromonosporales	1	0	0	1	2	1	0	1	5	0	1	0
5	0.1.2.2.12.1	Micromonosporaceae	5	0	0	1	2	1	0	1	5	0	1	0
6	0.1.2.2.12.1.12	Dactylosporangium	1	0	0	0	0	0	0	1	0	0	0	0
7	0.1.2.2.12.1.12.28	uncultured_bacterium	0	0	0	0	0	0	0	1	0	0	0	0
6	0.1.2.2.12.1.17	Luedemannella	2	0	0	0	0	1	0	0	3	0	0	0
7	0.1.2.2.12.1.17.4	unclassified	0	0	0	0	0	0	0	0	3	0	0	0
7	0.1.2.2.12.1.17.8	uncultured_bacterium	0	0	0	0	0	1	0	0	0	0	0	0
6	0.1.2.2.12.1.3	Actinoplanes	3	0	0	0	1	0	0	0	1	0	1	0
7	0.1.2.2.12.1.3.112	unclassified	0	0	0	0	0	0	0	0	1	0	0	0
7	0.1.2.2.12.1.3.116	uncultured_bacterium	0	0	0	0	1	0	0	0	0	0	0	0
7	0.1.2.2.12.1.3.18	Actinoplanes_garbadinensis	0	0	0	0	0	0	0	0	0	0	1	0
6	0.1.2.2.12.1.34	unclassified	1	0	0	1	1	0	0	0	1	0	0	0
7	0.1.2.2.12.1.34.1	unclassified	0	0	0	1	1	0	0	0	1	0	0	0
4	0.1.2.2.13	PeM15	4	0	0	0	10	1	1	0	0	0	0	0
5	0.1.2.2.13.6	unclassified	1	0	0	0	5	0	1	0	0	0	0	0
6	0.1.2.2.13.6.1	unclassified	1	0	0	0	5	0	1	0	0	0	0	0
7	0.1.2.2.13.6.1.1	unclassified	0	0	0	0	5	0	1	0	0	0	0	0
5	0.1.2.2.13.8	uncultured_actinobacterium	1	0	0	0	5	0	0	0	0	0	0	0
6	0.1.2.2.13.8.1	unclassified	1	0	0	0	5	0	0	0	0	0	0	0
7	0.1.2.2.13.8.1.1	unclassified	0	0	0	0	5	0	0	0	0	0	0	0
5	0.1.2.2.13.9	uncultured_bacterium	1	0	0	0	0	1	0	0	0	0	0	0
6	0.1.2.2.13.9.1	unclassified	1	0	0	0	0	1	0	0	0	0	0	0
7	0.1.2.2.13.9.1.1	unclassified	0	0	0	0	0	1	0	0	0	0	0	0
4	0.1.2.2.14	Propionibacteriales	2	0	0	3	38	15	0	1	0	0	1	0
5	0.1.2.2.14.1	Nocardioidaceae	5	0	0	3	1	3	0	1	0	0	1	0
6	0.1.2.2.14.1.4	Marmoricola	3	0	0	0	0	1	0	1	0	0	0	0
7	0.1.2.2.14.1.4.21	unclassified	0	0	0	0	0	0	0	1	0	0	0	0
7	0.1.2.2.14.1.4.26	uncultured_bacterium	0	0	0	0	0	1	0	0	0	0	0	0
6	0.1.2.2.14.1.5	Nocardioides	3	0	0	3	1	2	0	0	0	0	1	0
7	0.1.2.2.14.1.5.214	unclassified	0	0	0	2	0	2	0	0	0	0	1	0
7	0.1.2.2.14.1.5.219	uncultured_bacterium	0	0	0	0	1	0	0	0	0	0	0	0
7	0.1.2.2.14.1.5.34	Nocardioides_hankookensis	0	0	0	1	0	0	0	0	0	0	0	0
5	0.1.2.2.14.2	Propionibacteriaceae	4	0	0	0	37	12	0	0	0	0	0	0
6	0.1.2.2.14.2.13	Propionibacterium	2	0	0	0	0	3	0	0	0	0	0	0
7	0.1.2.2.14.2.13.71	unclassified	0	0	0	0	0	3	0	0	0	0	0	0
6	0.1.2.2.14.2.19	Tessaracoccus	2	0	0	0	31	8	0	0	0	0	0	0
7	0.1.2.2.14.2.19.13	unclassified	0	0	0	0	31	8	0	0	0	0	0	0
6	0.1.2.2.14.2.20	unclassified	1	0	0	0	6	1	0	0	0	0	0	0
7	0.1.2.2.14.2.20.1	unclassified	0	0	0	0	6	1	0	0	0	0	0	0
4	0.1.2.2.15	Pseudonocardiales	1	0	0	0	0	1	0	3	4	0	0	0
5	0.1.2.2.15.1	Pseudonocardiaceae	4	0	0	0	0	1	0	3	4	0	0	0
6	0.1.2.2.15.1.17	Pseudonocardia	4	0	0	0	0	1	0	2	4	0	0	0
7	0.1.2.2.15.1.17.192	unclassified	0	0	0	0	0	1	0	1	3	0	0	0
7	0.1.2.2.15.1.17.196	uncultured_bacterium	0	0	0	0	0	0	0	1	0	0	0	0
7	0.1.2.2.15.1.17.28	Pseudonocardia_petroleophila	0	0	0	0	0	0	0	0	1	0	0	0
6	0.1.2.2.15.1.25	unclassified	1	0	0	0	0	0	0	1	0	0	0	0
7	0.1.2.2.15.1.25.1	unclassified	0	0	0	0	0	0	0	1	0	0	0	0
4	0.1.2.2.17	Streptomycetales	1	0	0	0	0	0	0	0	2	0	0	0
5	0.1.2.2.17.1	Streptomycetaceae	1	0	0	0	0	0	0	0	2	0	0	0
6	0.1.2.2.17.1.3	Streptomyces	1	0	0	0	0	0	0	0	2	0	0	0
7	0.1.2.2.17.1.3.4147	unclassified	0	0	0	0	0	0	0	0	2	0	0	0
4	0.1.2.2.18	Streptosporangiales	2	0	0	0	0	0	0	1	1	0	0	0
5	0.1.2.2.18.2	Streptosporangiaceae	1	0	0	0	0	0	0	1	0	0	0	0
6	0.1.2.2.18.2.1	Acrocarpaspora	1	0	0	0	0	0	0	1	0	0	0	0
7	0.1.2.2.18.2.1.1	Acrocarpospora_corrugata	0	0	0	0	0	0	0	1	0	0	0	0
5	0.1.2.2.18.3	Thermomonosporaceae	1	0	0	0	0	0	0	0	1	0	0	0
6	0.1.2.2.18.3.15	unclassified	1	0	0	0	0	0	0	0	1	0	0	0
7	0.1.2.2.18.3.15.1	unclassified	0	0	0	0	0	0	0	0	1	0	0	0
4	0.1.2.2.19	unclassified	1	0	0	2	4	1	1	3	7	3	1	1
5	0.1.2.2.19.1	unclassified	1	0	0	2	4	1	1	3	7	3	1	1
6	0.1.2.2.19.1.1	unclassified	1	0	0	2	4	1	1	3	7	3	1	1
7	0.1.2.2.19.1.1.1	unclassified	0	0	0	2	4	1	1	3	7	3	1	1
4	0.1.2.2.6	Corynebacteriales	5	0	2	2	8	2	0	3	3	0	0	0
5	0.1.2.2.6.1	Corynebacteriaceae	1	0	0	1	1	1	0	0	0	0	0	0
6	0.1.2.2.6.1.1	Corynebacterium	4	0	0	1	1	1	0	0	0	0	0	0
7	0.1.2.2.6.1.1.229	unclassified	0	0	0	1	1	0	0	0	0	0	0	0
7	0.1.2.2.6.1.1.31	Corynebacterium_coyleae	0	0	0	0	0	1	0	0	0	0	0	0
5	0.1.2.2.6.2	Dietziaceae	1	0	0	0	0	1	0	0	0	0	0	0
6	0.1.2.2.6.2.1	Dietzia	1	0	0	0	0	1	0	0	0	0	0	0
7	0.1.2.2.6.2.1.11	Dietzia_maris	0	0	0	0	0	1	0	0	0	0	0	0
5	0.1.2.2.6.3	Family_Incertae_Sedis	1	0	0	0	1	0	0	0	0	0	0	0
6	0.1.2.2.6.3.2	Tomitella	1	0	0	0	1	0	0	0	0	0	0	0
7	0.1.2.2.6.3.2.2	Tomitella_biformata	0	0	0	0	1	0	0	0	0	0	0	0
5	0.1.2.2.6.4	Mycobacteriaceae	1	0	2	1	5	0	0	3	3	0	0	0
6	0.1.2.2.6.4.2	Mycobacterium	3	0	2	1	5	0	0	3	3	0	0	0
7	0.1.2.2.6.4.2.102	Mycobacterium_gordonae	0	0	1	0	0	0	0	0	0	0	0	0
7	0.1.2.2.6.4.2.557	unclassified	0	0	1	1	5	0	0	3	3	0	0	0
5	0.1.2.2.6.5	Nocardiaceae	3	0	0	0	1	0	0	0	0	0	0	0
6	0.1.2.2.6.5.4	Rhodococcus	3	0	0	0	1	0	0	0	0	0	0	0
7	0.1.2.2.6.5.4.53	Rhodococcus_erythropolis	0	0	0	0	1	0	0	0	0	0	0	0
4	0.1.2.2.8	Frankiales	8	0	0	8	8	13	0	13	1	2	11	1
5	0.1.2.2.8.1	Acidothermaceae	1	0	0	0	0	0	0	1	0	0	0	0
6	0.1.2.2.8.1.1	Acidothermus	1	0	0	0	0	0	0	1	0	0	0	0
7	0.1.2.2.8.1.1.6	uncultured_Actinoallomurus_sp.	0	0	0	0	0	0	0	1	0	0	0	0
5	0.1.2.2.8.3	Frankiaceae	1	0	0	0	0	0	0	1	0	0	0	0
6	0.1.2.2.8.3.1	Frankia	1	0	0	0	0	0	0	1	0	0	0	0
7	0.1.2.2.8.3.1.42	unclassified	0	0	0	0	0	0	0	1	0	0	0	0
5	0.1.2.2.8.4	Geodermatophilaceae	4	0	0	1	3	7	0	6	0	1	1	0
6	0.1.2.2.8.4.1	Blastococcus	1	0	0	0	0	0	0	3	0	0	0	0
7	0.1.2.2.8.4.1.26	unclassified	0	0	0	0	0	0	0	3	0	0	0	0
6	0.1.2.2.8.4.4	Modestobacter	1	0	0	0	0	0	0	2	0	0	0	0
7	0.1.2.2.8.4.4.20	uncultured_bacterium	0	0	0	0	0	0	0	2	0	0	0	0
6	0.1.2.2.8.4.5	unclassified	1	0	0	0	0	0	0	1	0	0	0	0
7	0.1.2.2.8.4.5.1	unclassified	0	0	0	0	0	0	0	1	0	0	0	0
6	0.1.2.2.8.4.6	uncultured	1	0	0	1	3	7	0	0	0	1	1	0
7	0.1.2.2.8.4.6.5	uncultured_bacterium	0	0	0	1	3	7	0	0	0	1	1	0
5	0.1.2.2.8.5	Nakamurellaceae	1	0	0	0	0	0	0	1	0	0	0	0
6	0.1.2.2.8.5.1	Nakamurella	4	0	0	0	0	0	0	1	0	0	0	0
7	0.1.2.2.8.5.1.8	Nakamurella_multipartita_DSM_44233	0	0	0	0	0	0	0	1	0	0	0	0
5	0.1.2.2.8.6	Sporichthyaceae	4	0	0	5	4	2	0	2	0	1	10	0
6	0.1.2.2.8.6.3	hgcI_clade	3	0	0	0	1	0	0	0	0	0	2	0
7	0.1.2.2.8.6.3.10	uncultured_actinobacterium	0	0	0	0	0	0	0	0	0	0	1	0
7	0.1.2.2.8.6.3.15	uncultured_bacterium_GKS2-103	0	0	0	0	0	0	0	0	0	0	1	0
7	0.1.2.2.8.6.3.6	uncultured_Actinomycetales_bacterium	0	0	0	0	1	0	0	0	0	0	0	0
6	0.1.2.2.8.6.4	unclassified	1	0	0	0	0	0	0	0	0	1	6	0
7	0.1.2.2.8.6.4.1	unclassified	0	0	0	0	0	0	0	0	0	1	6	0
6	0.1.2.2.8.6.5	uncultured	2	0	0	5	3	2	0	2	0	0	2	0
7	0.1.2.2.8.6.5.3	uncultured_actinobacterium	0	0	0	5	3	1	0	0	0	0	2	0
7	0.1.2.2.8.6.5.4	uncultured_bacterium	0	0	0	0	0	1	0	2	0	0	0	0
5	0.1.2.2.8.7	unclassified	1	0	0	0	0	2	0	2	0	0	0	1
6	0.1.2.2.8.7.1	unclassified	1	0	0	0	0	2	0	2	0	0	0	1
7	0.1.2.2.8.7.1.1	unclassified	0	0	0	0	0	2	0	2	0	0	0	1
5	0.1.2.2.8.8	uncultured	3	0	0	2	1	2	0	0	1	0	0	0
6	0.1.2.2.8.8.1	unclassified	1	0	0	1	0	2	0	0	1	0	0	0
7	0.1.2.2.8.8.1.1	unclassified	0	0	0	1	0	2	0	0	1	0	0	0
6	0.1.2.2.8.8.6	uncultured_bacterium	1	0	0	1	1	0	0	0	0	0	0	0
7	0.1.2.2.8.8.6.1	unclassified	0	0	0	1	1	0	0	0	0	0	0	0
3	0.1.2.3	Coriobacteriia	1	66	0	45	1215	582	39	64	37	5	1	3
4	0.1.2.3.1	Coriobacteriales	1	66	0	45	1215	582	39	64	37	5	1	3
5	0.1.2.3.1.1	Coriobacteriaceae	2	66	0	45	1215	582	39	64	37	5	1	3
6	0.1.2.3.1.1.16	unclassified	1	0	0	0	4	0	0	2	0	0	0	0
7	0.1.2.3.1.1.16.1	unclassified	0	0	0	0	4	0	0	2	0	0	0	0
6	0.1.2.3.1.1.17	uncultured	5	66	0	45	1211	582	39	62	37	5	1	3
7	0.1.2.3.1.1.17.11	unclassified	0	61	0	38	1066	486	38	13	10	2	1	3
7	0.1.2.3.1.1.17.15	uncultured_Coriobacteridae_bacterium	0	0	0	0	1	1	1	0	0	0	0	0
7	0.1.2.3.1.1.17.19	uncultured_actinobacterium	0	5	0	7	144	95	0	49	27	3	0	0
3	0.1.2.6	MB-A2-108	6	0	0	2	10	4	0	13	8	1	4	0
4	0.1.2.6.1	unclassified	1	0	0	1	5	2	0	5	6	1	4	0
5	0.1.2.6.1.1	unclassified	1	0	0	1	5	2	0	5	6	1	4	0
6	0.1.2.6.1.1.1	unclassified	1	0	0	1	5	2	0	5	6	1	4	0
7	0.1.2.6.1.1.1.1	unclassified	0	0	0	1	5	2	0	5	6	1	4	0
4	0.1.2.6.11	uncultured_actinobacterium	1	0	0	1	1	2	0	3	1	0	0	0
5	0.1.2.6.11.1	unclassified	1	0	0	1	1	2	0	3	1	0	0	0
6	0.1.2.6.11.1.1	unclassified	1	0	0	1	1	2	0	3	1	0	0	0
7	0.1.2.6.11.1.1.1	unclassified	0	0	0	1	1	2	0	3	1	0	0	0
4	0.1.2.6.13	uncultured_bacterium	1	0	0	0	1	0	0	1	1	0	0	0
5	0.1.2.6.13.1	unclassified	1	0	0	0	1	0	0	1	1	0	0	0
6	0.1.2.6.13.1.1	unclassified	1	0	0	0	1	0	0	1	1	0	0	0
7	0.1.2.6.13.1.1.1	unclassified	0	0	0	0	1	0	0	1	1	0	0	0
4	0.1.2.6.2	uncultured_Actinomycetales_bacterium	1	0	0	0	1	0	0	2	0	0	0	0
5	0.1.2.6.2.1	unclassified	1	0	0	0	1	0	0	2	0	0	0	0
6	0.1.2.6.2.1.1	unclassified	1	0	0	0	1	0	0	2	0	0	0	0
7	0.1.2.6.2.1.1.1	unclassified	0	0	0	0	1	0	0	2	0	0	0	0
4	0.1.2.6.4	uncultured_Catenulispora_sp.	1	0	0	0	0	0	0	1	0	0	0	0
5	0.1.2.6.4.1	unclassified	1	0	0	0	0	0	0	1	0	0	0	0
6	0.1.2.6.4.1.1	unclassified	1	0	0	0	0	0	0	1	0	0	0	0
7	0.1.2.6.4.1.1.1	unclassified	0	0	0	0	0	0	0	1	0	0	0	0
4	0.1.2.6.6	uncultured_Firmicutes_bacterium	1	0	0	0	2	0	0	1	0	0	0	0
5	0.1.2.6.6.1	unclassified	1	0	0	0	2	0	0	1	0	0	0	0
6	0.1.2.6.6.1.1	unclassified	1	0	0	0	2	0	0	1	0	0	0	0
7	0.1.2.6.6.1.1.1	unclassified	0	0	0	0	2	0	0	1	0	0	0	0
3	0.1.2.7	Nitriliruptoria	2	1	0	0	1	0	0	1	0	0	0	0
4	0.1.2.7.2	Nitriliruptorales	1	1	0	0	1	0	0	1	0	0	0	0
5	0.1.2.7.2.1	Nitriliruptoraceae	1	1	0	0	1	0	0	1	0	0	0	0
6	0.1.2.7.2.1.1	Nitriliruptor	1	1	0	0	1	0	0	1	0	0	0	0
7	0.1.2.7.2.1.1.3	unclassified	0	1	0	0	1	0	0	1	0	0	0	0
3	0.1.2.8	OPB41	3	0	0	0	1	0	0	0	0	0	3	0
4	0.1.2.8.4	uncultured_bacterium	1	0	0	0	0	0	0	0	0	0	3	0
5	0.1.2.8.4.1	unclassified	1	0	0	0	0	0	0	0	0	0	3	0
6	0.1.2.8.4.1.1	unclassified	1	0	0	0	0	0	0	0	0	0	3	0
7	0.1.2.8.4.1.1.1	unclassified	0	0	0	0	0	0	0	0	0	0	3	0
4	0.1.2.8.5	uncultured_eubacterium_WCHB1-81	1	0	0	0	1	0	0	0	0	0	0	0
5	0.1.2.8.5.1	unclassified	1	0	0	0	1	0	0	0	0	0	0	0
6	0.1.2.8.5.1.1	unclassified	1	0	0	0	1	0	0	0	0	0	0	0
7	0.1.2.8.5.1.1.1	unclassified	0	0	0	0	1	0	0	0	0	0	0	0
2	0.1.20	Candidate_division_WS3	8	3	0	17	18	28	1	2	4	0	28	9
3	0.1.20.12	uncultured_bacterium	1	0	0	1	0	2	0	0	0	0	1	0
4	0.1.20.12.1	unclassified	1	0	0	1	0	2	0	0	0	0	1	0
5	0.1.20.12.1.1	unclassified	1	0	0	1	0	2	0	0	0	0	1	0
6	0.1.20.12.1.1.1	unclassified	1	0	0	1	0	2	0	0	0	0	1	0
7	0.1.20.12.1.1.1.1	unclassified	0	0	0	1	0	2	0	0	0	0	1	0
3	0.1.20.2	unclassified	1	1	0	10	9	6	1	2	4	0	22	5
4	0.1.20.2.1	unclassified	1	1	0	10	9	6	1	2	4	0	22	5
5	0.1.20.2.1.1	unclassified	1	1	0	10	9	6	1	2	4	0	22	5
6	0.1.20.2.1.1.1	unclassified	1	1	0	10	9	6	1	2	4	0	22	5
7	0.1.20.2.1.1.1.1	unclassified	0	1	0	10	9	6	1	2	4	0	22	5
3	0.1.20.22	uncultured_prokaryote	1	0	0	0	0	1	0	0	0	0	0	0
4	0.1.20.22.1	unclassified	1	0	0	0	0	1	0	0	0	0	0	0
5	0.1.20.22.1.1	unclassified	1	0	0	0	0	1	0	0	0	0	0	0
6	0.1.20.22.1.1.1	unclassified	1	0	0	0	0	1	0	0	0	0	0	0
7	0.1.20.22.1.1.1.1	unclassified	0	0	0	0	0	1	0	0	0	0	0	0
3	0.1.20.24	uncultured_soil_bacterium	1	1	0	0	0	2	0	0	0	0	0	0
4	0.1.20.24.1	unclassified	1	1	0	0	0	2	0	0	0	0	0	0
5	0.1.20.24.1.1	unclassified	1	1	0	0	0	2	0	0	0	0	0	0
6	0.1.20.24.1.1.1	unclassified	1	1	0	0	0	2	0	0	0	0	0	0
7	0.1.20.24.1.1.1.1	unclassified	0	1	0	0	0	2	0	0	0	0	0	0
3	0.1.20.26	uncultured_soil_bacterium_PBS-III-30	1	0	0	0	3	0	0	0	0	0	0	0
4	0.1.20.26.1	unclassified	1	0	0	0	3	0	0	0	0	0	0	0
5	0.1.20.26.1.1	unclassified	1	0	0	0	3	0	0	0	0	0	0	0
6	0.1.20.26.1.1.1	unclassified	1	0	0	0	3	0	0	0	0	0	0	0
7	0.1.20.26.1.1.1.1	unclassified	0	0	0	0	3	0	0	0	0	0	0	0
3	0.1.20.3	uncultured_Acidobacteria_bacterium	1	0	0	1	2	7	0	0	0	0	3	1
4	0.1.20.3.1	unclassified	1	0	0	1	2	7	0	0	0	0	3	1
5	0.1.20.3.1.1	unclassified	1	0	0	1	2	7	0	0	0	0	3	1
6	0.1.20.3.1.1.1	unclassified	1	0	0	1	2	7	0	0	0	0	3	1
7	0.1.20.3.1.1.1.1	unclassified	0	0	0	1	2	7	0	0	0	0	3	1
3	0.1.20.4	uncultured_Acidobacterium_sp.	1	1	0	5	3	7	0	0	0	0	2	3
4	0.1.20.4.1	unclassified	1	1	0	5	3	7	0	0	0	0	2	3
5	0.1.20.4.1.1	unclassified	1	1	0	5	3	7	0	0	0	0	2	3
6	0.1.20.4.1.1.1	unclassified	1	1	0	5	3	7	0	0	0	0	2	3
7	0.1.20.4.1.1.1.1	unclassified	0	1	0	5	3	7	0	0	0	0	2	3
3	0.1.20.8	uncultured_Pelobacter_sp.	1	0	0	0	1	3	0	0	0	0	0	0
4	0.1.20.8.1	unclassified	1	0	0	0	1	3	0	0	0	0	0	0
5	0.1.20.8.1.1	unclassified	1	0	0	0	1	3	0	0	0	0	0	0
6	0.1.20.8.1.1.1	unclassified	1	0	0	0	1	3	0	0	0	0	0	0
7	0.1.20.8.1.1.1.1	unclassified	0	0	0	0	1	3	0	0	0	0	0	0
2	0.1.22	Chlamydiae	1	38	9	680	259	106	21	4	6	2	713	98
3	0.1.22.1	Chlamydiae	1	38	9	680	259	106	21	4	6	2	713	98
4	0.1.22.1.1	Chlamydiales	7	38	9	680	259	106	21	4	6	2	713	98
5	0.1.22.1.1.1	Chlamydiaceae	3	0	0	0	6	4	0	0	2	0	0	0
6	0.1.22.1.1.1.5	Chlamydophila	1	0	0	0	0	0	0	0	2	0	0	0
7	0.1.22.1.1.1.5.19	Chlamydophila_pneumoniae	0	0	0	0	0	0	0	0	2	0	0	0
6	0.1.22.1.1.1.6	unclassified	1	0	0	0	2	3	0	0	0	0	0	0
7	0.1.22.1.1.1.6.1	unclassified	0	0	0	0	2	3	0	0	0	0	0	0
6	0.1.22.1.1.1.9	uncultured_Chlamydiales_bacterium	1	0	0	0	4	1	0	0	0	0	0	0
7	0.1.22.1.1.1.9.1	unclassified	0	0	0	0	4	1	0	0	0	0	0	0
5	0.1.22.1.1.2	Family_Incertae_Sedis	1	0	0	0	1	0	0	0	0	0	0	0
6	0.1.22.1.1.2.2	Criblamydia	4	0	0	0	1	0	0	0	0	0	0	0
7	0.1.22.1.1.2.2.3	Estrella_lausannensis	0	0	0	0	1	0	0	0	0	0	0	0
5	0.1.22.1.1.3	Parachlamydiaceae	4	6	5	31	82	30	0	0	3	0	18	1
6	0.1.22.1.1.3.2	Candidatus_Protochlamydia	4	2	3	2	11	2	0	0	1	0	3	0
7	0.1.22.1.1.3.2.11	uncultured_soil_bacterium	0	0	0	0	0	0	0	0	1	0	0	0
7	0.1.22.1.1.3.2.5	Parachlamydiaceae_bacterium_CRIB39	0	0	0	0	2	0	0	0	0	0	0	0
7	0.1.22.1.1.3.2.9	unclassified	0	2	3	2	9	2	0	0	0	0	3	0
6	0.1.22.1.1.3.3	Neochlamydia	4	4	1	15	10	12	0	0	1	0	1	0
7	0.1.22.1.1.3.3.10	uncultured_bacterium	0	1	0	3	0	1	0	0	0	0	0	0
7	0.1.22.1.1.3.3.11	uncultured_bacterium_corvenA4	0	0	0	1	2	1	0	0	0	0	0	0
7	0.1.22.1.1.3.3.8	unclassified	0	3	1	11	8	9	0	0	1	0	1	0
7	0.1.22.1.1.3.3.9	uncultured_Chlamydiales_bacterium	0	0	0	0	0	1	0	0	0	0	0	0
6	0.1.22.1.1.3.5	unclassified	1	0	1	14	61	16	0	0	1	0	14	1
7	0.1.22.1.1.3.5.1	unclassified	0	0	1	14	61	16	0	0	1	0	14	1
5	0.1.22.1.1.4	Simkaniaceae	4	14	3	287	45	20	8	0	0	0	319	45
6	0.1.22.1.1.4.2	Candidatus_Rhabdochlamydia	6	10	3	249	41	19	7	0	0	0	247	35
7	0.1.22.1.1.4.2.10	unclassified	0	9	3	216	32	15	7	0	0	0	227	29
7	0.1.22.1.1.4.2.11	uncultured_Candidatus_Rhabdochlamydia_sp.	0	1	0	12	3	2	0	0	0	0	4	2
7	0.1.22.1.1.4.2.13	uncultured_Chlamydiales_bacterium	0	0	0	0	1	0	0	0	0	0	2	1
7	0.1.22.1.1.4.2.14	uncultured_bacterium	0	0	0	21	5	2	0	0	0	0	8	3
7	0.1.22.1.1.4.2.9	Rhabdochlamydiaceae_bacterium_cvE99	0	0	0	0	0	0	0	0	0	0	6	0
6	0.1.22.1.1.4.4	unclassified	1	4	0	38	4	1	1	0	0	0	72	10
7	0.1.22.1.1.4.4.1	unclassified	0	4	0	38	4	1	1	0	0	0	72	10
5	0.1.22.1.1.7	cvE6	5	9	0	242	51	39	10	0	0	0	262	33
6	0.1.22.1.1.7.1	Chlamydiales_bacterium_CRIB_32	1	0	0	3	0	0	0	0	0	0	2	0
7	0.1.22.1.1.7.1.1	unclassified	0	0	0	3	0	0	0	0	0	0	2	0
6	0.1.22.1.1.7.6	unclassified	1	3	0	127	20	11	8	0	0	0	176	23
7	0.1.22.1.1.7.6.1	unclassified	0	3	0	127	20	11	8	0	0	0	176	23
6	0.1.22.1.1.7.7	uncultured_Chlamydia_sp.	1	1	0	9	5	4	2	0	0	0	8	1
7	0.1.22.1.1.7.7.1	unclassified	0	1	0	9	5	4	2	0	0	0	8	1
6	0.1.22.1.1.7.8	uncultured_Chlamydiales_bacterium	1	0	0	0	0	0	0	0	0	0	4	1
7	0.1.22.1.1.7.8.1	unclassified	0	0	0	0	0	0	0	0	0	0	4	1
6	0.1.22.1.1.7.9	uncultured_bacterium	1	5	0	103	26	24	0	0	0	0	72	8
7	0.1.22.1.1.7.9.1	unclassified	0	5	0	103	26	24	0	0	0	0	72	8
5	0.1.22.1.1.8	unclassified	1	9	1	120	74	13	3	4	1	2	114	19
6	0.1.22.1.1.8.1	unclassified	1	9	1	120	74	13	3	4	1	2	114	19
7	0.1.22.1.1.8.1.1	unclassified	0	9	1	120	74	13	3	4	1	2	114	19
2	0.1.23	Chlorobi	3	44	3	149	69	333	6	6	3	0	20	28
3	0.1.23.1	Chlorobia	1	44	3	135	64	314	5	4	1	0	4	26
4	0.1.23.1.1	Chlorobiales	2	44	3	135	64	314	5	4	1	0	4	26
5	0.1.23.1.1.2	OPB56	9	42	3	120	32	274	5	2	1	0	3	25
6	0.1.23.1.1.2.11	uncultured_bacterium	1	24	0	42	15	166	2	1	1	0	0	8
7	0.1.23.1.1.2.11.1	unclassified	0	24	0	42	15	166	2	1	1	0	0	8
6	0.1.23.1.1.2.12	uncultured_bacterium_#0319-6E22	1	0	0	0	0	1	0	0	0	0	0	0
7	0.1.23.1.1.2.12.1	unclassified	0	0	0	0	0	1	0	0	0	0	0	0
6	0.1.23.1.1.2.13	uncultured_bacterium_KF-JG30-B11	1	0	0	1	0	0	0	0	0	0	1	0
7	0.1.23.1.1.2.13.1	unclassified	0	0	0	1	0	0	0	0	0	0	1	0
6	0.1.23.1.1.2.17	uncultured_sludge_bacterium	1	0	0	0	1	1	0	0	0	0	0	0
7	0.1.23.1.1.2.17.1	unclassified	0	0	0	0	1	1	0	0	0	0	0	0
6	0.1.23.1.1.2.18	uncultured_sludge_bacterium_A12b	1	1	0	0	2	0	0	1	0	0	0	0
7	0.1.23.1.1.2.18.1	unclassified	0	1	0	0	2	0	0	1	0	0	0	0
6	0.1.23.1.1.2.19	uncultured_soil_bacterium	1	0	0	1	0	0	0	0	0	0	0	0
7	0.1.23.1.1.2.19.1	unclassified	0	0	0	1	0	0	0	0	0	0	0	0
6	0.1.23.1.1.2.4	unclassified	1	15	0	60	12	86	3	0	0	0	1	16
7	0.1.23.1.1.2.4.1	unclassified	0	15	0	60	12	86	3	0	0	0	1	16
6	0.1.23.1.1.2.5	uncultured_Bacteroidetes/Chlorobi_group_bacterium	1	2	1	11	1	3	0	0	0	0	1	1
7	0.1.23.1.1.2.5.1	unclassified	0	2	1	11	1	3	0	0	0	0	1	1
6	0.1.23.1.1.2.7	uncultured_Chlorobi_bacterium	1	0	2	5	1	17	0	0	0	0	0	0
7	0.1.23.1.1.2.7.1	unclassified	0	0	2	5	1	17	0	0	0	0	0	0
5	0.1.23.1.1.3	SJA-28	3	2	0	15	32	40	0	2	0	0	1	1
6	0.1.23.1.1.3.1	unclassified	1	0	0	6	13	10	0	2	0	0	1	1
7	0.1.23.1.1.3.1.1	unclassified	0	0	0	6	13	10	0	2	0	0	1	1
6	0.1.23.1.1.3.3	uncultured_Chlorobi_bacterium	1	0	0	1	10	6	0	0	0	0	0	0
7	0.1.23.1.1.3.3.1	unclassified	0	0	0	1	10	6	0	0	0	0	0	0
6	0.1.23.1.1.3.4	uncultured_bacterium	1	2	0	8	9	24	0	0	0	0	0	0
7	0.1.23.1.1.3.4.1	unclassified	0	2	0	8	9	24	0	0	0	0	0	0
3	0.1.23.2	Ignavibacteria	1	0	0	14	5	18	1	2	2	0	16	2
4	0.1.23.2.1	Ignavibacteriales	5	0	0	14	5	18	1	2	2	0	16	2
5	0.1.23.2.1.11	unclassified	1	0	0	0	0	3	1	0	0	0	0	0
6	0.1.23.2.1.11.1	unclassified	1	0	0	0	0	3	1	0	0	0	0	0
7	0.1.23.2.1.11.1.1	unclassified	0	0	0	0	0	3	1	0	0	0	0	0
5	0.1.23.2.1.2	BSV26	6	0	0	14	5	11	0	0	1	0	16	2
6	0.1.23.2.1.2.10	uncultured_bacterium	1	0	0	4	2	3	0	0	0	0	4	1
7	0.1.23.2.1.2.10.1	unclassified	0	0	0	4	2	3	0	0	0	0	4	1
6	0.1.23.2.1.2.14	uncultured_soil_bacterium	1	0	0	0	0	3	0	0	0	0	2	0
7	0.1.23.2.1.2.14.1	unclassified	0	0	0	0	0	3	0	0	0	0	2	0
6	0.1.23.2.1.2.3	denitrifying_bacterium_enrichment_culture_clone_NOB_2_A7	1	0	0	4	1	0	0	0	0	0	2	0
7	0.1.23.2.1.2.3.1	unclassified	0	0	0	4	1	0	0	0	0	0	2	0
6	0.1.23.2.1.2.4	denitrifying_bacterium_enrichment_culture_clone_NOB_2_H7	1	0	0	1	0	0	0	0	0	0	0	0
7	0.1.23.2.1.2.4.1	unclassified	0	0	0	1	0	0	0	0	0	0	0	0
6	0.1.23.2.1.2.5	unclassified	1	0	0	5	2	5	0	0	1	0	7	1
7	0.1.23.2.1.2.5.1	unclassified	0	0	0	5	2	5	0	0	1	0	7	1
6	0.1.23.2.1.2.7	uncultured_Chlorobi_bacterium	1	0	0	0	0	0	0	0	0	0	1	0
7	0.1.23.2.1.2.7.1	unclassified	0	0	0	0	0	0	0	0	0	0	1	0
5	0.1.23.2.1.5	Ignavibacteriaceae	1	0	0	0	0	4	0	1	1	0	0	0
6	0.1.23.2.1.5.1	Ignavibacterium	1	0	0	0	0	4	0	1	1	0	0	0
7	0.1.23.2.1.5.1.24	uncultured_bacterium	0	0	0	0	0	4	0	1	1	0	0	0
5	0.1.23.2.1.8	PHOS-HE36	1	0	0	0	0	0	0	1	0	0	0	0
6	0.1.23.2.1.8.1	unclassified	1	0	0	0	0	0	0	1	0	0	0	0
7	0.1.23.2.1.8.1.1	unclassified	0	0	0	0	0	0	0	1	0	0	0	0
3	0.1.23.3	unclassified	1	0	0	0	0	1	0	0	0	0	0	0
4	0.1.23.3.1	unclassified	1	0	0	0	0	1	0	0	0	0	0	0
5	0.1.23.3.1.1	unclassified	1	0	0	0	0	1	0	0	0	0	0	0
6	0.1.23.3.1.1.1	unclassified	1	0	0	0	0	1	0	0	0	0	0	0
7	0.1.23.3.1.1.1.1	unclassified	0	0	0	0	0	1	0	0	0	0	0	0
2	0.1.24	Chloroflexi	17	17	5	155	226	213	1	61	50	3	55	30
3	0.1.24.1	Anaerolineae	1	11	3	99	55	156	0	18	19	1	18	14
4	0.1.24.1.1	Anaerolineales	1	11	3	99	55	156	0	18	19	1	18	14
5	0.1.24.1.1.1	Anaerolineaceae	6	11	3	99	55	156	0	18	19	1	18	14
6	0.1.24.1.1.1.1	Anaerolinea	4	1	0	9	1	3	0	2	5	0	0	0
7	0.1.24.1.1.1.1.10	uncultured_bacterium	0	1	0	0	1	0	0	0	1	0	0	0
7	0.1.24.1.1.1.1.13	uncultured_soil_bacterium	0	0	0	2	0	1	0	0	1	0	0	0
7	0.1.24.1.1.1.1.6	unclassified	0	0	0	7	0	1	0	2	3	0	0	0
7	0.1.24.1.1.1.1.8	uncultured_Anaerolineaceae_bacterium	0	0	0	0	0	1	0	0	0	0	0	0
6	0.1.24.1.1.1.2	Bellilinea	2	0	1	1	1	1	0	0	0	0	0	0
7	0.1.24.1.1.1.2.3	unclassified	0	0	1	0	0	0	0	0	0	0	0	0
7	0.1.24.1.1.1.2.5	uncultured_bacterium	0	0	0	1	1	1	0	0	0	0	0	0
6	0.1.24.1.1.1.3	Leptolinea	3	0	0	0	1	0	0	1	0	0	0	0
7	0.1.24.1.1.1.3.18	uncultured_soil_bacterium	0	0	0	0	0	0	0	1	0	0	0	0
7	0.1.24.1.1.1.3.6	uncultured_Chloroflexi_bacterium	0	0	0	0	1	0	0	0	0	0	0	0
6	0.1.24.1.1.1.5	Longilinea	2	0	0	1	0	2	0	0	0	0	0	0
7	0.1.24.1.1.1.5.2	unclassified	0	0	0	1	0	1	0	0	0	0	0	0
7	0.1.24.1.1.1.5.3	uncultured_Chloroflexi_bacterium	0	0	0	0	0	1	0	0	0	0	0	0
6	0.1.24.1.1.1.6	unclassified	1	0	1	6	1	5	0	3	3	0	0	2
7	0.1.24.1.1.1.6.1	unclassified	0	0	1	6	1	5	0	3	3	0	0	2
6	0.1.24.1.1.1.7	uncultured	20	10	1	82	51	145	0	12	11	1	18	12
7	0.1.24.1.1.1.7.22	unclassified	0	6	1	52	27	94	0	10	9	0	10	8
7	0.1.24.1.1.1.7.24	uncultured_Anaerolineaceae_bacterium	0	0	0	2	2	1	0	0	0	0	1	0
7	0.1.24.1.1.1.7.26	uncultured_Antarctic_bacterium_LB3-100	0	0	0	1	0	1	0	0	0	0	0	0
7	0.1.24.1.1.1.7.30	uncultured_Bellilinea_sp.	0	0	0	0	0	0	0	1	0	0	0	0
7	0.1.24.1.1.1.7.31	uncultured_Burkholderiales_bacterium	0	0	0	1	1	0	0	0	0	0	0	0
7	0.1.24.1.1.1.7.32	uncultured_Caldilineaceae_bacterium	0	0	0	6	2	4	0	1	1	0	2	2
7	0.1.24.1.1.1.7.36	uncultured_Chloroflexi_bacterium	0	0	0	1	0	2	0	0	0	0	1	0
7	0.1.24.1.1.1.7.39	uncultured_Gemmatimonadetes_bacterium	0	1	0	8	5	31	0	0	0	0	0	0
7	0.1.24.1.1.1.7.42	uncultured_anaerobic_bacterium	0	0	0	0	0	0	0	0	0	0	0	1
7	0.1.24.1.1.1.7.53	uncultured_delta_proteobacterium	0	0	0	2	0	3	0	0	0	0	0	0
7	0.1.24.1.1.1.7.72	uncultured_sludge_bacterium_H39	0	1	0	1	4	1	0	0	0	0	0	0
7	0.1.24.1.1.1.7.74	uncultured_sludge_bacterium_H8	0	0	0	0	0	1	0	0	0	0	1	0
7	0.1.24.1.1.1.7.75	uncultured_sludge_bacterium_S14	0	0	0	2	5	2	0	0	0	0	1	0
7	0.1.24.1.1.1.7.77	uncultured_sludge_bacterium_S38	0	2	0	5	5	4	0	0	1	1	2	0
7	0.1.24.1.1.1.7.80	uncultured_soil_bacterium	0	0	0	1	0	1	0	0	0	0	0	1
3	0.1.24.10	KD4-96	5	0	0	4	7	3	0	27	13	1	7	5
4	0.1.24.10.2	unclassified	1	0	0	3	5	3	0	19	8	1	4	2
5	0.1.24.10.2.1	unclassified	1	0	0	3	5	3	0	19	8	1	4	2
6	0.1.24.10.2.1.1	unclassified	1	0	0	3	5	3	0	19	8	1	4	2
7	0.1.24.10.2.1.1.1	unclassified	0	0	0	3	5	3	0	19	8	1	4	2
4	0.1.24.10.3	uncultured_Anaerolineaceae_bacterium	1	0	0	1	0	0	0	0	0	0	0	0
5	0.1.24.10.3.1	unclassified	1	0	0	1	0	0	0	0	0	0	0	0
6	0.1.24.10.3.1.1	unclassified	1	0	0	1	0	0	0	0	0	0	0	0
7	0.1.24.10.3.1.1.1	unclassified	0	0	0	1	0	0	0	0	0	0	0	0
4	0.1.24.10.4	uncultured_Anaerolineae_bacterium	1	0	0	0	2	0	0	0	0	0	0	0
5	0.1.24.10.4.1	unclassified	1	0	0	0	2	0	0	0	0	0	0	0
6	0.1.24.10.4.1.1	unclassified	1	0	0	0	2	0	0	0	0	0	0	0
7	0.1.24.10.4.1.1.1	unclassified	0	0	0	0	2	0	0	0	0	0	0	0
4	0.1.24.10.5	uncultured_Chloroflexi_bacterium	1	0	0	0	0	0	0	6	4	0	3	3
5	0.1.24.10.5.1	unclassified	1	0	0	0	0	0	0	6	4	0	3	3
6	0.1.24.10.5.1.1	unclassified	1	0	0	0	0	0	0	6	4	0	3	3
7	0.1.24.10.5.1.1.1	unclassified	0	0	0	0	0	0	0	6	4	0	3	3
4	0.1.24.10.8	uncultured_bacterium	1	0	0	0	0	0	0	2	1	0	0	0
5	0.1.24.10.8.1	unclassified	1	0	0	0	0	0	0	2	1	0	0	0
6	0.1.24.10.8.1.1	unclassified	1	0	0	0	0	0	0	2	1	0	0	0
7	0.1.24.10.8.1.1.1	unclassified	0	0	0	0	0	0	0	2	1	0	0	0
3	0.1.24.12	Ktedonobacteria	4	0	0	0	0	3	0	1	3	0	0	1
4	0.1.24.12.3	C0119	5	0	0	0	0	3	0	0	0	0	0	1
5	0.1.24.12.3.2	uncultured_Chloroflexi_bacterium	1	0	0	0	0	0	0	0	0	0	0	1
6	0.1.24.12.3.2.1	unclassified	1	0	0	0	0	0	0	0	0	0	0	1
7	0.1.24.12.3.2.1.1	unclassified	0	0	0	0	0	0	0	0	0	0	0	1
5	0.1.24.12.3.3	uncultured_bacterium	1	0	0	0	0	1	0	0	0	0	0	0
6	0.1.24.12.3.3.1	unclassified	1	0	0	0	0	1	0	0	0	0	0	0
7	0.1.24.12.3.3.1.1	unclassified	0	0	0	0	0	1	0	0	0	0	0	0
5	0.1.24.12.3.5	uncultured_soil_bacterium	1	0	0	0	0	2	0	0	0	0	0	0
6	0.1.24.12.3.5.1	unclassified	1	0	0	0	0	2	0	0	0	0	0	0
7	0.1.24.12.3.5.1.1	unclassified	0	0	0	0	0	2	0	0	0	0	0	0
4	0.1.24.12.5	JG30-KF-AS9	1	0	0	0	0	0	0	1	1	0	0	0
5	0.1.24.12.5.3	uncultured_bacterium	1	0	0	0	0	0	0	1	1	0	0	0
6	0.1.24.12.5.3.1	unclassified	1	0	0	0	0	0	0	1	1	0	0	0
7	0.1.24.12.5.3.1.1	unclassified	0	0	0	0	0	0	0	1	1	0	0	0
4	0.1.24.12.6	Ktedonobacterales	1	0	0	0	0	0	0	0	1	0	0	0
5	0.1.24.12.6.8	Ktedonobacteraceae	1	0	0	0	0	0	0	0	1	0	0	0
6	0.1.24.12.6.8.3	uncultured	1	0	0	0	0	0	0	0	1	0	0	0
7	0.1.24.12.6.8.3.7	uncultured_bacterium	0	0	0	0	0	0	0	0	1	0	0	0
4	0.1.24.12.8	unclassified	1	0	0	0	0	0	0	0	1	0	0	0
5	0.1.24.12.8.1	unclassified	1	0	0	0	0	0	0	0	1	0	0	0
6	0.1.24.12.8.1.1	unclassified	1	0	0	0	0	0	0	0	1	0	0	0
7	0.1.24.12.8.1.1.1	unclassified	0	0	0	0	0	0	0	0	1	0	0	0
3	0.1.24.14	P2-11E	2	1	0	3	1	2	0	0	0	0	1	0
4	0.1.24.14.1	unclassified	1	0	0	1	0	1	0	0	0	0	0	0
5	0.1.24.14.1.1	unclassified	1	0	0	1	0	1	0	0	0	0	0	0
6	0.1.24.14.1.1.1	unclassified	1	0	0	1	0	1	0	0	0	0	0	0
7	0.1.24.14.1.1.1.1	unclassified	0	0	0	1	0	1	0	0	0	0	0	0
4	0.1.24.14.3	uncultured_bacterium	1	1	0	2	1	1	0	0	0	0	1	0
5	0.1.24.14.3.1	unclassified	1	1	0	2	1	1	0	0	0	0	1	0
6	0.1.24.14.3.1.1	unclassified	1	1	0	2	1	1	0	0	0	0	1	0
7	0.1.24.14.3.1.1.1	unclassified	0	1	0	2	1	1	0	0	0	0	1	0
3	0.1.24.15	S085	4	0	1	8	28	9	0	5	2	0	5	3
4	0.1.24.15.1	unclassified	1	0	0	3	13	2	0	1	1	0	3	2
5	0.1.24.15.1.1	unclassified	1	0	0	3	13	2	0	1	1	0	3	2
6	0.1.24.15.1.1.1	unclassified	1	0	0	3	13	2	0	1	1	0	3	2
7	0.1.24.15.1.1.1.1	unclassified	0	0	0	3	13	2	0	1	1	0	3	2
4	0.1.24.15.2	uncultured_Chloroflexi_bacterium	1	0	0	1	2	1	0	0	0	0	0	1
5	0.1.24.15.2.1	unclassified	1	0	0	1	2	1	0	0	0	0	0	1
6	0.1.24.15.2.1.1	unclassified	1	0	0	1	2	1	0	0	0	0	0	1
7	0.1.24.15.2.1.1.1	unclassified	0	0	0	1	2	1	0	0	0	0	0	1
4	0.1.24.15.4	uncultured_bacterium	1	0	1	2	10	6	0	3	0	0	2	0
5	0.1.24.15.4.1	unclassified	1	0	1	2	10	6	0	3	0	0	2	0
6	0.1.24.15.4.1.1	unclassified	1	0	1	2	10	6	0	3	0	0	2	0
7	0.1.24.15.4.1.1.1	unclassified	0	0	1	2	10	6	0	3	0	0	2	0
4	0.1.24.15.6	uncultured_soil_bacterium	1	0	0	2	3	0	0	1	1	0	0	0
5	0.1.24.15.6.1	unclassified	1	0	0	2	3	0	0	1	1	0	0	0
6	0.1.24.15.6.1.1	unclassified	1	0	0	2	3	0	0	1	1	0	0	0
7	0.1.24.15.6.1.1.1	unclassified	0	0	0	2	3	0	0	1	1	0	0	0
3	0.1.24.16	SAR202_clade	2	0	0	2	0	0	0	0	1	0	8	1
4	0.1.24.16.15	uncultured_deep-sea_bacterium	1	0	0	0	0	0	0	0	0	0	0	1
5	0.1.24.16.15.1	unclassified	1	0	0	0	0	0	0	0	0	0	0	1
6	0.1.24.16.15.1.1	unclassified	1	0	0	0	0	0	0	0	0	0	0	1
7	0.1.24.16.15.1.1.1	unclassified	0	0	0	0	0	0	0	0	0	0	0	1
4	0.1.24.16.2	unclassified	1	0	0	2	0	0	0	0	1	0	8	0
5	0.1.24.16.2.1	unclassified	1	0	0	2	0	0	0	0	1	0	8	0
6	0.1.24.16.2.1.1	unclassified	1	0	0	2	0	0	0	0	1	0	8	0
7	0.1.24.16.2.1.1.1	unclassified	0	0	0	2	0	0	0	0	1	0	8	0
3	0.1.24.17	SHA-26	3	0	0	1	1	0	0	0	0	0	0	0
4	0.1.24.17.1	unclassified	1	0	0	0	1	0	0	0	0	0	0	0
5	0.1.24.17.1.1	unclassified	1	0	0	0	1	0	0	0	0	0	0	0
6	0.1.24.17.1.1.1	unclassified	1	0	0	0	1	0	0	0	0	0	0	0
7	0.1.24.17.1.1.1.1	unclassified	0	0	0	0	1	0	0	0	0	0	0	0
4	0.1.24.17.7	uncultured_bacterium	1	0	0	1	0	0	0	0	0	0	0	0
5	0.1.24.17.7.1	unclassified	1	0	0	1	0	0	0	0	0	0	0	0
6	0.1.24.17.7.1.1	unclassified	1	0	0	1	0	0	0	0	0	0	0	0
7	0.1.24.17.7.1.1.1	unclassified	0	0	0	1	0	0	0	0	0	0	0	0
3	0.1.24.19	TK10	7	1	1	9	44	11	0	2	0	1	2	2
4	0.1.24.19.10	uncultured_bacterium	1	0	0	2	12	1	0	0	0	0	0	0
5	0.1.24.19.10.1	unclassified	1	0	0	2	12	1	0	0	0	0	0	0
6	0.1.24.19.10.1.1	unclassified	1	0	0	2	12	1	0	0	0	0	0	0
7	0.1.24.19.10.1.1.1	unclassified	0	0	0	2	12	1	0	0	0	0	0	0
4	0.1.24.19.12	uncultured_gamma_proteobacterium	1	0	0	0	1	0	0	0	0	0	0	0
5	0.1.24.19.12.1	unclassified	1	0	0	0	1	0	0	0	0	0	0	0
6	0.1.24.19.12.1.1	unclassified	1	0	0	0	1	0	0	0	0	0	0	0
7	0.1.24.19.12.1.1.1	unclassified	0	0	0	0	1	0	0	0	0	0	0	0
4	0.1.24.19.13	uncultured_soil_bacterium	1	0	0	1	0	2	0	0	0	0	0	0
5	0.1.24.19.13.1	unclassified	1	0	0	1	0	2	0	0	0	0	0	0
6	0.1.24.19.13.1.1	unclassified	1	0	0	1	0	2	0	0	0	0	0	0
7	0.1.24.19.13.1.1.1	unclassified	0	0	0	1	0	2	0	0	0	0	0	0
4	0.1.24.19.4	unclassified	1	1	1	4	24	6	0	1	0	1	2	0
5	0.1.24.19.4.1	unclassified	1	1	1	4	24	6	0	1	0	1	2	0
6	0.1.24.19.4.1.1	unclassified	1	1	1	4	24	6	0	1	0	1	2	0
7	0.1.24.19.4.1.1.1	unclassified	0	1	1	4	24	6	0	1	0	1	2	0
4	0.1.24.19.6	uncultured_Chloroflexus_sp.	1	0	0	1	4	1	0	1	0	0	0	1
5	0.1.24.19.6.1	unclassified	1	0	0	1	4	1	0	1	0	0	0	1
6	0.1.24.19.6.1.1	unclassified	1	0	0	1	4	1	0	1	0	0	0	1
7	0.1.24.19.6.1.1.1	unclassified	0	0	0	1	4	1	0	1	0	0	0	1
4	0.1.24.19.7	uncultured_Dehalococcoidetes_bacterium	1	0	0	0	2	1	0	0	0	0	0	1
5	0.1.24.19.7.1	unclassified	1	0	0	0	2	1	0	0	0	0	0	1
6	0.1.24.19.7.1.1	unclassified	1	0	0	0	2	1	0	0	0	0	0	1
7	0.1.24.19.7.1.1.1	unclassified	0	0	0	0	2	1	0	0	0	0	0	1
4	0.1.24.19.8	uncultured_Dehalogenimonas_sp.	1	0	0	1	1	0	0	0	0	0	0	0
5	0.1.24.19.8.1	unclassified	1	0	0	1	1	0	0	0	0	0	0	0
6	0.1.24.19.8.1.1	unclassified	1	0	0	1	1	0	0	0	0	0	0	0
7	0.1.24.19.8.1.1.1	unclassified	0	0	0	1	1	0	0	0	0	0	0	0
3	0.1.24.2	Caldilineae	1	2	0	6	51	11	1	3	3	0	6	2
4	0.1.24.2.1	Caldilineales	1	2	0	6	51	11	1	3	3	0	6	2
5	0.1.24.2.1.1	Caldilineaceae	3	2	0	6	51	11	1	3	3	0	6	2
6	0.1.24.2.1.1.2	Litorilinea	3	0	0	0	1	0	0	0	0	0	0	0
7	0.1.24.2.1.1.2.4	uncultured_bacterium	0	0	0	0	1	0	0	0	0	0	0	0
6	0.1.24.2.1.1.3	unclassified	1	0	0	0	8	0	1	0	0	0	0	1
7	0.1.24.2.1.1.3.1	unclassified	0	0	0	0	8	0	1	0	0	0	0	1
6	0.1.24.2.1.1.4	uncultured	11	2	0	6	42	11	0	3	3	0	6	1
7	0.1.24.2.1.1.4.11	uncultured_Caldilineales_bacterium	0	0	0	0	10	2	0	0	0	0	0	0
7	0.1.24.2.1.1.4.19	uncultured_bacterium	0	0	0	0	10	0	0	0	0	0	0	0
7	0.1.24.2.1.1.4.32	uncultured_eubacterium_WCHB1-50	0	0	0	1	0	0	0	0	0	0	0	0
7	0.1.24.2.1.1.4.39	uncultured_sludge_bacterium_A31	0	1	0	2	5	1	0	1	0	0	0	1
7	0.1.24.2.1.1.4.5	hot_springs_metagenome	0	0	0	0	1	0	0	0	0	0	0	0
7	0.1.24.2.1.1.4.6	unclassified	0	1	0	3	16	8	0	2	3	0	6	0
3	0.1.24.20	Thermomicrobia	2	0	0	1	3	2	0	1	0	0	1	0
4	0.1.24.20.1	AKYG1722	1	0	0	0	1	0	0	0	0	0	0	0
5	0.1.24.20.1.6	uncultured_bacterium	1	0	0	0	1	0	0	0	0	0	0	0
6	0.1.24.20.1.6.1	unclassified	1	0	0	0	1	0	0	0	0	0	0	0
7	0.1.24.20.1.6.1.1	unclassified	0	0	0	0	1	0	0	0	0	0	0	0
4	0.1.24.20.2	JG30-KF-CM45	5	0	0	1	2	2	0	1	0	0	1	0
5	0.1.24.20.2.1	bacterium_Ellin6537	1	0	0	0	0	0	0	0	0	0	1	0
6	0.1.24.20.2.1.1	unclassified	1	0	0	0	0	0	0	0	0	0	1	0
7	0.1.24.20.2.1.1.1	unclassified	0	0	0	0	0	0	0	0	0	0	1	0
5	0.1.24.20.2.2	unclassified	1	0	0	1	1	0	0	1	0	0	0	0
6	0.1.24.20.2.2.1	unclassified	1	0	0	1	1	0	0	1	0	0	0	0
7	0.1.24.20.2.2.1.1	unclassified	0	0	0	1	1	0	0	1	0	0	0	0
5	0.1.24.20.2.7	uncultured_bacterium	1	0	0	0	1	1	0	0	0	0	0	0
6	0.1.24.20.2.7.1	unclassified	1	0	0	0	1	1	0	0	0	0	0	0
7	0.1.24.20.2.7.1.1	unclassified	0	0	0	0	1	1	0	0	0	0	0	0
5	0.1.24.20.2.9	uncultured_soil_bacterium	1	0	0	0	0	1	0	0	0	0	0	0
6	0.1.24.20.2.9.1	unclassified	1	0	0	0	0	1	0	0	0	0	0	0
7	0.1.24.20.2.9.1.1	unclassified	0	0	0	0	0	1	0	0	0	0	0	0
3	0.1.24.21	unclassified	1	0	0	2	7	7	0	3	4	0	5	0
4	0.1.24.21.1	unclassified	1	0	0	2	7	7	0	3	4	0	5	0
5	0.1.24.21.1.1	unclassified	1	0	0	2	7	7	0	3	4	0	5	0
6	0.1.24.21.1.1.1	unclassified	1	0	0	2	7	7	0	3	4	0	5	0
7	0.1.24.21.1.1.1.1	unclassified	0	0	0	2	7	7	0	3	4	0	5	0
3	0.1.24.22	uncultured_Bellilinea_sp.	1	0	0	0	1	1	0	0	0	0	0	0
4	0.1.24.22.1	unclassified	1	0	0	0	1	1	0	0	0	0	0	0
5	0.1.24.22.1.1	unclassified	1	0	0	0	1	1	0	0	0	0	0	0
6	0.1.24.22.1.1.1	unclassified	1	0	0	0	1	1	0	0	0	0	0	0
7	0.1.24.22.1.1.1.1	unclassified	0	0	0	0	1	1	0	0	0	0	0	0
3	0.1.24.3	Chloroflexia	2	0	0	3	11	2	0	0	2	0	1	1
4	0.1.24.3.1	AKIW781	2	0	0	2	1	2	0	0	0	0	0	0
5	0.1.24.3.1.4	uncultured_bacterium	1	0	0	2	1	2	0	0	0	0	0	0
6	0.1.24.3.1.4.1	unclassified	1	0	0	2	1	2	0	0	0	0	0	0
7	0.1.24.3.1.4.1.1	unclassified	0	0	0	2	1	2	0	0	0	0	0	0
4	0.1.24.3.2	Chloroflexales	4	0	0	1	10	0	0	0	2	0	1	1
5	0.1.24.3.2.5	Roseiflexaceae	1	0	0	1	9	0	0	0	2	0	1	1
6	0.1.24.3.2.5.1	Roseiflexus	3	0	0	1	9	0	0	0	2	0	1	1
7	0.1.24.3.2.5.1.14	uncultured_bacterium	0	0	0	0	1	0	0	0	1	0	0	0
7	0.1.24.3.2.5.1.16	uncultured_soil_bacterium	0	0	0	1	1	0	0	0	0	0	0	0
7	0.1.24.3.2.5.1.9	unclassified	0	0	0	0	7	0	0	0	1	0	1	1
5	0.1.24.3.2.6	unclassified	1	0	0	0	1	0	0	0	0	0	0	0
6	0.1.24.3.2.6.1	unclassified	1	0	0	0	1	0	0	0	0	0	0	0
7	0.1.24.3.2.6.1.1	unclassified	0	0	0	0	1	0	0	0	0	0	0	0
3	0.1.24.5	Dehalococcoidia	5	0	0	8	0	0	0	0	0	0	0	0
4	0.1.24.5.1	Dehalococcoidales	1	0	0	2	0	0	0	0	0	0	0	0
5	0.1.24.5.1.3	uncultured	1	0	0	2	0	0	0	0	0	0	0	0
6	0.1.24.5.1.3.5	uncultured_bacterium	1	0	0	2	0	0	0	0	0	0	0	0
7	0.1.24.5.1.3.5.1	unclassified	0	0	0	2	0	0	0	0	0	0	0	0
4	0.1.24.5.12	vadinBA26	2	0	0	2	0	0	0	0	0	0	0	0
5	0.1.24.5.12.1	unclassified	1	0	0	1	0	0	0	0	0	0	0	0
6	0.1.24.5.12.1.1	unclassified	1	0	0	1	0	0	0	0	0	0	0	0
7	0.1.24.5.12.1.1.1	unclassified	0	0	0	1	0	0	0	0	0	0	0	0
5	0.1.24.5.12.5	uncultured_Dehalococcoides_sp.	1	0	0	1	0	0	0	0	0	0	0	0
6	0.1.24.5.12.5.1	unclassified	1	0	0	1	0	0	0	0	0	0	0	0
7	0.1.24.5.12.5.1.1	unclassified	0	0	0	1	0	0	0	0	0	0	0	0
4	0.1.24.5.5	GIF9	2	0	0	1	0	0	0	0	0	0	0	0
5	0.1.24.5.5.1	unclassified	1	0	0	1	0	0	0	0	0	0	0	0
6	0.1.24.5.5.1.1	unclassified	1	0	0	1	0	0	0	0	0	0	0	0
7	0.1.24.5.5.1.1.1	unclassified	0	0	0	1	0	0	0	0	0	0	0	0
4	0.1.24.5.9	unclassified	1	0	0	3	0	0	0	0	0	0	0	0
5	0.1.24.5.9.1	unclassified	1	0	0	3	0	0	0	0	0	0	0	0
6	0.1.24.5.9.1.1	unclassified	1	0	0	3	0	0	0	0	0	0	0	0
7	0.1.24.5.9.1.1.1	unclassified	0	0	0	3	0	0	0	0	0	0	0	0
3	0.1.24.7	Gitt-GS-136	2	1	0	4	7	2	0	1	3	0	0	0
4	0.1.24.7.1	unclassified	1	0	0	4	4	2	0	0	3	0	0	0
5	0.1.24.7.1.1	unclassified	1	0	0	4	4	2	0	0	3	0	0	0
6	0.1.24.7.1.1.1	unclassified	1	0	0	4	4	2	0	0	3	0	0	0
7	0.1.24.7.1.1.1.1	unclassified	0	0	0	4	4	2	0	0	3	0	0	0
4	0.1.24.7.7	uncultured_bacterium	1	1	0	0	3	0	0	1	0	0	0	0
5	0.1.24.7.7.1	unclassified	1	1	0	0	3	0	0	1	0	0	0	0
6	0.1.24.7.7.1.1	unclassified	1	1	0	0	3	0	0	1	0	0	0	0
7	0.1.24.7.7.1.1.1	unclassified	0	1	0	0	3	0	0	1	0	0	0	0
3	0.1.24.8	JG30-KF-CM66	5	1	0	5	10	4	0	0	0	0	1	1
4	0.1.24.8.1	unclassified	1	0	0	3	4	1	0	0	0	0	1	1
5	0.1.24.8.1.1	unclassified	1	0	0	3	4	1	0	0	0	0	1	1
6	0.1.24.8.1.1.1	unclassified	1	0	0	3	4	1	0	0	0	0	1	1
7	0.1.24.8.1.1.1.1	unclassified	0	0	0	3	4	1	0	0	0	0	1	1
4	0.1.24.8.3	uncultured_Armatimonadetes_bacterium	1	1	0	0	3	0	0	0	0	0	0	0
5	0.1.24.8.3.1	unclassified	1	1	0	0	3	0	0	0	0	0	0	0
6	0.1.24.8.3.1.1	unclassified	1	1	0	0	3	0	0	0	0	0	0	0
7	0.1.24.8.3.1.1.1	unclassified	0	1	0	0	3	0	0	0	0	0	0	0
4	0.1.24.8.5	uncultured_Chloroflexi_bacterium	1	0	0	0	0	1	0	0	0	0	0	0
5	0.1.24.8.5.1	unclassified	1	0	0	0	0	1	0	0	0	0	0	0
6	0.1.24.8.5.1.1	unclassified	1	0	0	0	0	1	0	0	0	0	0	0
7	0.1.24.8.5.1.1.1	unclassified	0	0	0	0	0	1	0	0	0	0	0	0
4	0.1.24.8.6	uncultured_bacterium	1	0	0	2	3	2	0	0	0	0	0	0
5	0.1.24.8.6.1	unclassified	1	0	0	2	3	2	0	0	0	0	0	0
6	0.1.24.8.6.1.1	unclassified	1	0	0	2	3	2	0	0	0	0	0	0
7	0.1.24.8.6.1.1.1	unclassified	0	0	0	2	3	2	0	0	0	0	0	0
2	0.1.26	Cyanobacteria	10	118	38	1445	530	846	25	47	53	45	2198	460
3	0.1.26.1	4C0d-2	3	1	0	1	4	0	0	0	0	0	0	1
4	0.1.26.1.2	unclassified	1	1	0	1	1	0	0	0	0	0	0	0
5	0.1.26.1.2.1	unclassified	1	1	0	1	1	0	0	0	0	0	0	0
6	0.1.26.1.2.1.1	unclassified	1	1	0	1	1	0	0	0	0	0	0	0
7	0.1.26.1.2.1.1.1	unclassified	0	1	0	1	1	0	0	0	0	0	0	0
4	0.1.26.1.4	uncultured_bacterium	1	0	0	0	3	0	0	0	0	0	0	0
5	0.1.26.1.4.1	unclassified	1	0	0	0	3	0	0	0	0	0	0	0
6	0.1.26.1.4.1.1	unclassified	1	0	0	0	3	0	0	0	0	0	0	0
7	0.1.26.1.4.1.1.1	unclassified	0	0	0	0	3	0	0	0	0	0	0	0
4	0.1.26.1.6	uncultured_organism	1	0	0	0	0	0	0	0	0	0	0	1
5	0.1.26.1.6.1	unclassified	1	0	0	0	0	0	0	0	0	0	0	1
6	0.1.26.1.6.1.1	unclassified	1	0	0	0	0	0	0	0	0	0	0	1
7	0.1.26.1.6.1.1.1	unclassified	0	0	0	0	0	0	0	0	0	0	0	1
3	0.1.26.10	SM2F09	4	6	0	89	16	27	4	0	0	0	101	11
4	0.1.26.10.1	unclassified	1	1	0	18	6	8	0	0	0	0	16	3
5	0.1.26.10.1.1	unclassified	1	1	0	18	6	8	0	0	0	0	16	3
6	0.1.26.10.1.1.1	unclassified	1	1	0	18	6	8	0	0	0	0	16	3
7	0.1.26.10.1.1.1.1	unclassified	0	1	0	18	6	8	0	0	0	0	16	3
4	0.1.26.10.2	uncultured_Gram-positive_bacterium	1	0	0	1	3	7	0	0	0	0	2	0
5	0.1.26.10.2.1	unclassified	1	0	0	1	3	7	0	0	0	0	2	0
6	0.1.26.10.2.1.1	unclassified	1	0	0	1	3	7	0	0	0	0	2	0
7	0.1.26.10.2.1.1.1	unclassified	0	0	0	1	3	7	0	0	0	0	2	0
4	0.1.26.10.3	uncultured_bacterium	1	4	0	47	6	3	4	0	0	0	77	8
5	0.1.26.10.3.1	unclassified	1	4	0	47	6	3	4	0	0	0	77	8
6	0.1.26.10.3.1.1	unclassified	1	4	0	47	6	3	4	0	0	0	77	8
7	0.1.26.10.3.1.1.1	unclassified	0	4	0	47	6	3	4	0	0	0	77	8
4	0.1.26.10.4	uncultured_cyanobacterium	1	1	0	23	1	9	0	0	0	0	6	0
5	0.1.26.10.4.1	unclassified	1	1	0	23	1	9	0	0	0	0	6	0
6	0.1.26.10.4.1.1	unclassified	1	1	0	23	1	9	0	0	0	0	6	0
7	0.1.26.10.4.1.1.1	unclassified	0	1	0	23	1	9	0	0	0	0	6	0
3	0.1.26.12	WD272	1	0	0	0	0	0	0	0	0	0	0	1
4	0.1.26.12.1	unclassified	1	0	0	0	0	0	0	0	0	0	0	1
5	0.1.26.12.1.1	unclassified	1	0	0	0	0	0	0	0	0	0	0	1
6	0.1.26.12.1.1.1	unclassified	1	0	0	0	0	0	0	0	0	0	0	1
7	0.1.26.12.1.1.1.1	unclassified	0	0	0	0	0	0	0	0	0	0	0	1
3	0.1.26.13	unclassified	1	0	0	22	6	8	0	1	1	0	37	4
4	0.1.26.13.1	unclassified	1	0	0	22	6	8	0	1	1	0	37	4
5	0.1.26.13.1.1	unclassified	1	0	0	22	6	8	0	1	1	0	37	4
6	0.1.26.13.1.1.1	unclassified	1	0	0	22	6	8	0	1	1	0	37	4
7	0.1.26.13.1.1.1.1	unclassified	0	0	0	22	6	8	0	1	1	0	37	4
3	0.1.26.2	Chloroplast	35	35	12	526	107	313	0	18	15	19	1218	182
4	0.1.26.2.102	Carteria_cerasiformis	1	0	0	0	0	1	0	0	0	0	0	0
5	0.1.26.2.102.1	unclassified	1	0	0	0	0	1	0	0	0	0	0	0
6	0.1.26.2.102.1.1	unclassified	1	0	0	0	0	1	0	0	0	0	0	0
7	0.1.26.2.102.1.1.1	unclassified	0	0	0	0	0	1	0	0	0	0	0	0
4	0.1.26.2.107	Cedrus_deodara_(deodar_cedar)	1	0	0	0	1	0	0	0	0	0	0	0
5	0.1.26.2.107.1	unclassified	1	0	0	0	1	0	0	0	0	0	0	0
6	0.1.26.2.107.1.1	unclassified	1	0	0	0	1	0	0	0	0	0	0	0
7	0.1.26.2.107.1.1.1	unclassified	0	0	0	0	1	0	0	0	0	0	0	0
4	0.1.26.2.13	Acutodesmus_obliquus	1	0	1	0	0	0	0	0	0	0	0	0
5	0.1.26.2.13.1	unclassified	1	0	1	0	0	0	0	0	0	0	0	0
6	0.1.26.2.13.1.1	unclassified	1	0	1	0	0	0	0	0	0	0	0	0
7	0.1.26.2.13.1.1.1	unclassified	0	0	1	0	0	0	0	0	0	0	0	0
4	0.1.26.2.155	Cinnamomum_camphora_(camphor_tree)	1	0	0	0	0	0	0	0	0	0	1	0
5	0.1.26.2.155.1	unclassified	1	0	0	0	0	0	0	0	0	0	1	0
6	0.1.26.2.155.1.1	unclassified	1	0	0	0	0	0	0	0	0	0	1	0
7	0.1.26.2.155.1.1.1	unclassified	0	0	0	0	0	0	0	0	0	0	1	0
4	0.1.26.2.161	Coccomyxa_subellipsoidea_C-169	1	0	0	1	0	0	0	0	0	0	0	0
5	0.1.26.2.161.1	unclassified	1	0	0	1	0	0	0	0	0	0	0	0
6	0.1.26.2.161.1.1	unclassified	1	0	0	1	0	0	0	0	0	0	0	0
7	0.1.26.2.161.1.1.1	unclassified	0	0	0	1	0	0	0	0	0	0	0	0
4	0.1.26.2.191	Cryptomeria_japonica_(Japanese_cedar)	1	0	0	0	0	1	0	0	0	0	0	0
5	0.1.26.2.191.1	unclassified	1	0	0	0	0	1	0	0	0	0	0	0
6	0.1.26.2.191.1.1	unclassified	1	0	0	0	0	1	0	0	0	0	0	0
7	0.1.26.2.191.1.1.1	unclassified	0	0	0	0	0	1	0	0	0	0	0	0
4	0.1.26.2.217	Cymbella_subturgidula	1	13	0	63	4	27	0	2	1	3	73	21
5	0.1.26.2.217.1	unclassified	1	13	0	63	4	27	0	2	1	3	73	21
6	0.1.26.2.217.1.1	unclassified	1	13	0	63	4	27	0	2	1	3	73	21
7	0.1.26.2.217.1.1.1	unclassified	0	13	0	63	4	27	0	2	1	3	73	21
4	0.1.26.2.231	Diatoma_tenuis	1	0	0	13	3	8	0	0	0	0	0	0
5	0.1.26.2.231.1	unclassified	1	0	0	13	3	8	0	0	0	0	0	0
6	0.1.26.2.231.1.1	unclassified	1	0	0	13	3	8	0	0	0	0	0	0
7	0.1.26.2.231.1.1.1	unclassified	0	0	0	13	3	8	0	0	0	0	0	0
4	0.1.26.2.266	Euglena_adhaerens	1	0	0	1	0	1	0	0	0	0	0	0
5	0.1.26.2.266.1	unclassified	1	0	0	1	0	1	0	0	0	0	0	0
6	0.1.26.2.266.1.1	unclassified	1	0	0	1	0	1	0	0	0	0	0	0
7	0.1.26.2.266.1.1.1	unclassified	0	0	0	1	0	1	0	0	0	0	0	0
4	0.1.26.2.274	Euglena_geniculata	1	2	0	0	0	0	0	0	0	0	0	0
5	0.1.26.2.274.1	unclassified	1	2	0	0	0	0	0	0	0	0	0	0
6	0.1.26.2.274.1.1	unclassified	1	2	0	0	0	0	0	0	0	0	0	0
7	0.1.26.2.274.1.1.1	unclassified	0	2	0	0	0	0	0	0	0	0	0	0
4	0.1.26.2.384	Hydrodictyon_reticulatum	1	0	0	1	0	0	0	0	0	0	0	0
5	0.1.26.2.384.1	unclassified	1	0	0	1	0	0	0	0	0	0	0	0
6	0.1.26.2.384.1.1	unclassified	1	0	0	1	0	0	0	0	0	0	0	0
7	0.1.26.2.384.1.1.1	unclassified	0	0	0	1	0	0	0	0	0	0	0	0
4	0.1.26.2.49	Artemisia_annua_(sweet_wormwood)	1	0	0	0	0	2	0	0	0	0	0	0
5	0.1.26.2.49.1	unclassified	1	0	0	0	0	2	0	0	0	0	0	0
6	0.1.26.2.49.1.1	unclassified	1	0	0	0	0	2	0	0	0	0	0	0
7	0.1.26.2.49.1.1.1	unclassified	0	0	0	0	0	2	0	0	0	0	0	0
4	0.1.26.2.490	Nannochloropsis_gaditana_CCMP526	1	0	0	5	0	0	0	0	0	0	1	1
5	0.1.26.2.490.1	unclassified	1	0	0	5	0	0	0	0	0	0	1	1
6	0.1.26.2.490.1.1	unclassified	1	0	0	5	0	0	0	0	0	0	1	1
7	0.1.26.2.490.1.1.1	unclassified	0	0	0	5	0	0	0	0	0	0	1	1
4	0.1.26.2.517	Oedogonium_cardiacum	1	0	0	1	0	1	0	0	0	0	0	0
5	0.1.26.2.517.1	unclassified	1	0	0	1	0	1	0	0	0	0	0	0
6	0.1.26.2.517.1.1	unclassified	1	0	0	1	0	1	0	0	0	0	0	0
7	0.1.26.2.517.1.1.1	unclassified	0	0	0	1	0	1	0	0	0	0	0	0
4	0.1.26.2.525	Oocystis_solitaria	1	0	0	0	0	1	0	0	0	0	0	0
5	0.1.26.2.525.1	unclassified	1	0	0	0	0	1	0	0	0	0	0	0
6	0.1.26.2.525.1.1	unclassified	1	0	0	0	0	1	0	0	0	0	0	0
7	0.1.26.2.525.1.1.1	unclassified	0	0	0	0	0	1	0	0	0	0	0	0
4	0.1.26.2.526	Oophila_amblystomatis	1	0	0	4	0	0	0	0	0	0	0	0
5	0.1.26.2.526.1	unclassified	1	0	0	4	0	0	0	0	0	0	0	0
6	0.1.26.2.526.1.1	unclassified	1	0	0	4	0	0	0	0	0	0	0	0
7	0.1.26.2.526.1.1.1	unclassified	0	0	0	4	0	0	0	0	0	0	0	0
4	0.1.26.2.533	Oryza_sativa_Japonica_Group	1	0	1	0	0	0	0	0	0	1	0	0
5	0.1.26.2.533.1	unclassified	1	0	1	0	0	0	0	0	0	1	0	0
6	0.1.26.2.533.1.1	unclassified	1	0	1	0	0	0	0	0	0	1	0	0
7	0.1.26.2.533.1.1.1	unclassified	0	0	1	0	0	0	0	0	0	1	0	0
4	0.1.26.2.534	Osmundastrum_cinnamomeum_var._fokiense	1	0	0	0	0	1	0	1	0	0	0	0
5	0.1.26.2.534.1	unclassified	1	0	0	0	0	1	0	1	0	0	0	0
6	0.1.26.2.534.1.1	unclassified	1	0	0	0	0	1	0	1	0	0	0	0
7	0.1.26.2.534.1.1.1	unclassified	0	0	0	0	0	1	0	1	0	0	0	0
4	0.1.26.2.544	Parachlorella_kessleri	1	0	0	0	0	1	0	0	0	0	0	0
5	0.1.26.2.544.1	unclassified	1	0	0	0	0	1	0	0	0	0	0	0
6	0.1.26.2.544.1.1	unclassified	1	0	0	0	0	1	0	0	0	0	0	0
7	0.1.26.2.544.1.1.1	unclassified	0	0	0	0	0	1	0	0	0	0	0	0
4	0.1.26.2.559	Pennate_diatom_sp._CCAP_1008/1	1	0	0	0	1	0	0	0	0	0	0	0
5	0.1.26.2.559.1	unclassified	1	0	0	0	1	0	0	0	0	0	0	0
6	0.1.26.2.559.1.1	unclassified	1	0	0	0	1	0	0	0	0	0	0	0
7	0.1.26.2.559.1.1.1	unclassified	0	0	0	0	1	0	0	0	0	0	0	0
4	0.1.26.2.586	Phaseolus_acutifolius_(tepary_bean)	1	0	1	0	0	0	0	0	0	0	0	0
5	0.1.26.2.586.1	unclassified	1	0	1	0	0	0	0	0	0	0	0	0
6	0.1.26.2.586.1.1	unclassified	1	0	1	0	0	0	0	0	0	0	0	0
7	0.1.26.2.586.1.1.1	unclassified	0	0	1	0	0	0	0	0	0	0	0	0
4	0.1.26.2.698	Rhodomonas_salina	1	0	0	1	0	0	0	0	0	0	0	0
5	0.1.26.2.698.1	unclassified	1	0	0	1	0	0	0	0	0	0	0	0
6	0.1.26.2.698.1.1	unclassified	1	0	0	1	0	0	0	0	0	0	0	0
7	0.1.26.2.698.1.1.1	unclassified	0	0	0	1	0	0	0	0	0	0	0	0
4	0.1.26.2.845	Zygnema_circumcarinatum	1	0	0	0	1	0	0	0	0	0	0	0
5	0.1.26.2.845.1	unclassified	1	0	0	0	1	0	0	0	0	0	0	0
6	0.1.26.2.845.1.1	unclassified	1	0	0	0	1	0	0	0	0	0	0	0
7	0.1.26.2.845.1.1.1	unclassified	0	0	0	0	1	0	0	0	0	0	0	0
4	0.1.26.2.864	unclassified	1	16	9	329	83	221	0	14	14	14	1098	129
5	0.1.26.2.864.1	unclassified	1	16	9	329	83	221	0	14	14	14	1098	129
6	0.1.26.2.864.1.1	unclassified	1	16	9	329	83	221	0	14	14	14	1098	129
7	0.1.26.2.864.1.1.1	unclassified	0	16	9	329	83	221	0	14	14	14	1098	129
4	0.1.26.2.865	uncultured_Chlorophyta	1	0	0	0	2	0	0	0	0	0	0	0
5	0.1.26.2.865.1	unclassified	1	0	0	0	2	0	0	0	0	0	0	0
6	0.1.26.2.865.1.1	unclassified	1	0	0	0	2	0	0	0	0	0	0	0
7	0.1.26.2.865.1.1.1	unclassified	0	0	0	0	2	0	0	0	0	0	0	0
4	0.1.26.2.885	uncultured_diatom	1	4	0	59	10	40	0	1	0	0	28	24
5	0.1.26.2.885.1	unclassified	1	4	0	59	10	40	0	1	0	0	28	24
6	0.1.26.2.885.1.1	unclassified	1	4	0	59	10	40	0	1	0	0	28	24
7	0.1.26.2.885.1.1.1	unclassified	0	4	0	59	10	40	0	1	0	0	28	24
4	0.1.26.2.886	uncultured_eubacterium_WD215	1	0	0	0	0	0	0	0	0	1	0	0
5	0.1.26.2.886.1	unclassified	1	0	0	0	0	0	0	0	0	1	0	0
6	0.1.26.2.886.1.1	unclassified	1	0	0	0	0	0	0	0	0	1	0	0
7	0.1.26.2.886.1.1.1	unclassified	0	0	0	0	0	0	0	0	0	1	0	0
4	0.1.26.2.901	uncultured_rhodophyte	1	0	0	9	0	0	0	0	0	0	0	1
5	0.1.26.2.901.1	unclassified	1	0	0	9	0	0	0	0	0	0	0	1
6	0.1.26.2.901.1.1	unclassified	1	0	0	9	0	0	0	0	0	0	0	1
7	0.1.26.2.901.1.1.1	unclassified	0	0	0	9	0	0	0	0	0	0	0	1
4	0.1.26.2.911	unidentified_rhodophyte_PRD01a010B	1	0	0	39	2	8	0	0	0	0	17	6
5	0.1.26.2.911.1	unclassified	1	0	0	39	2	8	0	0	0	0	17	6
6	0.1.26.2.911.1.1	unclassified	1	0	0	39	2	8	0	0	0	0	17	6
7	0.1.26.2.911.1.1.1	unclassified	0	0	0	39	2	8	0	0	0	0	17	6
3	0.1.26.3	Cyanobacteria	8	62	26	626	213	371	12	27	37	25	782	229
4	0.1.26.3.14	unclassified	1	6	0	31	43	40	0	1	11	3	19	12
5	0.1.26.3.14.1	unclassified	1	6	0	31	43	40	0	1	11	3	19	12
6	0.1.26.3.14.1.1	unclassified	1	6	0	31	43	40	0	1	11	3	19	12
7	0.1.26.3.14.1.1.1	unclassified	0	6	0	31	43	40	0	1	11	3	19	12
4	0.1.26.3.15	uncultured	2	0	0	4	2	6	0	1	0	0	0	1
5	0.1.26.3.15.13	uncultured_bacterium	1	0	0	3	1	1	0	1	0	0	0	0
6	0.1.26.3.15.13.1	unclassified	1	0	0	3	1	1	0	1	0	0	0	0
7	0.1.26.3.15.13.1.1	unclassified	0	0	0	3	1	1	0	1	0	0	0	0
5	0.1.26.3.15.9	unclassified	1	0	0	1	1	5	0	0	0	0	0	1
6	0.1.26.3.15.9.1	unclassified	1	0	0	1	1	5	0	0	0	0	0	1
7	0.1.26.3.15.9.1.1	unclassified	0	0	0	1	1	5	0	0	0	0	0	1
4	0.1.26.3.16	uncultured_bacterium	1	1	0	0	0	1	0	0	0	0	0	0
5	0.1.26.3.16.1	unclassified	1	1	0	0	0	1	0	0	0	0	0	0
6	0.1.26.3.16.1.1	unclassified	1	1	0	0	0	1	0	0	0	0	0	0
7	0.1.26.3.16.1.1.1	unclassified	0	1	0	0	0	1	0	0	0	0	0	0
4	0.1.26.3.5	SubsectionI	1	6	2	70	24	69	1	1	3	5	1	9
5	0.1.26.3.5.1	FamilyI	13	6	2	70	24	69	1	1	3	5	1	9
6	0.1.26.3.5.1.12	Cyanobacterium	4	0	0	1	1	0	0	0	0	0	0	1
7	0.1.26.3.5.1.12.11	unclassified	0	0	0	1	0	0	0	0	0	0	0	0
7	0.1.26.3.5.1.12.14	uncultured_cyanobacterium	0	0	0	0	1	0	0	0	0	0	0	1
6	0.1.26.3.5.1.14	Cyanobium_gracile_PCC_6307	1	0	0	0	1	0	0	0	0	0	0	0
7	0.1.26.3.5.1.14.1	unclassified	0	0	0	0	1	0	0	0	0	0	0	0
6	0.1.26.3.5.1.35	Gleocapsa	3	0	1	0	1	5	0	0	0	0	0	0
7	0.1.26.3.5.1.35.2	Chroococcus_sp._CCALA_702	0	0	1	0	0	0	0	0	0	0	0	0
7	0.1.26.3.5.1.35.4	Gloeocapsa_sp._PCC_73106	0	0	0	0	1	2	0	0	0	0	0	0
7	0.1.26.3.5.1.35.6	unclassified	0	0	0	0	0	3	0	0	0	0	0	0
6	0.1.26.3.5.1.36	Gloeobacter	3	0	0	49	5	34	0	1	0	1	1	4
7	0.1.26.3.5.1.36.1	Gloeobacter_violaceus_PCC_7421	0	0	0	10	2	13	0	1	0	0	0	0
7	0.1.26.3.5.1.36.2	Gloeobacter_violaceus_PCC_8105	0	0	0	1	0	0	0	0	0	0	0	0
7	0.1.26.3.5.1.36.3	unclassified	0	0	0	38	3	21	0	0	0	1	1	4
6	0.1.26.3.5.1.4	Aphanothece_sacrum	1	0	0	1	1	0	0	0	0	0	0	0
7	0.1.26.3.5.1.4.1	unclassified	0	0	0	1	1	0	0	0	0	0	0	0
6	0.1.26.3.5.1.54	Snowella	2	1	0	5	2	6	0	0	0	0	0	2
7	0.1.26.3.5.1.54.1	Snowella_litoralis_0tu37s04	0	1	0	5	2	6	0	0	0	0	0	2
6	0.1.26.3.5.1.55	Synechococcus	3	3	1	8	8	3	1	0	3	2	0	0
7	0.1.26.3.5.1.55.167	unclassified	0	3	1	8	5	2	0	0	3	1	0	0
7	0.1.26.3.5.1.55.2	Candidatus_Gloeomargarita_lithophora_D10	0	0	0	0	1	1	1	0	0	1	0	0
7	0.1.26.3.5.1.55.58	Synechococcus_sp._CR_L35	0	0	0	0	2	0	0	0	0	0	0	0
6	0.1.26.3.5.1.77	cyanobacterium_endosymbiont_of_Epithemia_sorex	1	0	0	0	0	0	0	0	0	1	0	0
7	0.1.26.3.5.1.77.1	unclassified	0	0	0	0	0	0	0	0	0	1	0	0
6	0.1.26.3.5.1.80	unclassified	1	2	0	6	5	21	0	0	0	1	0	2
7	0.1.26.3.5.1.80.1	unclassified	0	2	0	6	5	21	0	0	0	1	0	2
4	0.1.26.3.6	SubsectionII	1	6	0	10	2	34	0	2	1	1	1	10
5	0.1.26.3.6.2	FamilyII	1	6	0	10	2	34	0	2	1	1	1	10
6	0.1.26.3.6.2.1	Chroococcidiopsis	6	6	0	10	2	34	0	2	1	1	1	10
7	0.1.26.3.6.2.1.20	Synechocystis_sp._PCC_7509	0	0	0	0	0	1	0	0	0	0	0	1
7	0.1.26.3.6.2.1.22	unclassified	0	3	0	8	1	18	0	2	1	1	1	8
7	0.1.26.3.6.2.1.23	uncultured_Chroococcidiopsis_sp.	0	0	0	1	0	2	0	0	0	0	0	1
7	0.1.26.3.6.2.1.25	uncultured_bacterium	0	3	0	1	1	13	0	0	0	0	0	0
4	0.1.26.3.7	SubsectionIII	1	42	24	498	141	214	11	22	18	16	757	196
5	0.1.26.3.7.1	FamilyI	19	42	24	498	141	214	11	22	18	16	757	196
6	0.1.26.3.7.1.13	Geitlerinema	2	1	0	2	7	2	2	8	3	2	0	0
7	0.1.26.3.7.1.13.1	Geitlerinema_sp._Sai004	0	0	0	1	3	0	0	0	0	0	0	0
7	0.1.26.3.7.1.13.2	unclassified	0	1	0	1	4	2	2	8	3	2	0	0
6	0.1.26.3.7.1.18	Leptolyngbya	9	9	14	46	10	38	0	1	0	3	10	4
7	0.1.26.3.7.1.18.11	Leptolyngbya_frigida_ANT.L70.1	0	0	0	0	0	1	0	0	0	0	0	0
7	0.1.26.3.7.1.18.26	Leptolyngbya_sp._MX1	0	0	0	0	0	0	0	0	0	2	0	0
7	0.1.26.3.7.1.18.56	unclassified	0	5	11	27	6	29	0	1	0	1	4	2
7	0.1.26.3.7.1.18.61	uncultured_Cyanobacterium_sp.	0	2	0	14	1	1	0	0	0	0	1	2
7	0.1.26.3.7.1.18.64	uncultured_bacterium	0	1	2	4	0	2	0	0	0	0	5	0
7	0.1.26.3.7.1.18.65	uncultured_cyanobacterium	0	1	1	0	0	1	0	0	0	0	0	0
7	0.1.26.3.7.1.18.7	Leptolyngbya_frigida_ANT.L52.2	0	0	0	1	3	3	0	0	0	0	0	0
7	0.1.26.3.7.1.18.9	Leptolyngbya_frigida_ANT.L53B.2	0	0	0	0	0	1	0	0	0	0	0	0
6	0.1.26.3.7.1.26	Leptolyngbya_sp._PCC_6406	1	0	0	4	0	2	0	0	1	0	0	0
7	0.1.26.3.7.1.26.1	unclassified	0	0	0	4	0	2	0	0	1	0	0	0
6	0.1.26.3.7.1.27	Limnothrix	2	0	0	6	1	3	0	0	0	0	0	1
7	0.1.26.3.7.1.27.3	Limnothrix_redekei_CCAP_1443/1	0	0	0	4	1	3	0	0	0	0	0	0
7	0.1.26.3.7.1.27.9	unclassified	0	0	0	2	0	0	0	0	0	0	0	1
6	0.1.26.3.7.1.28	Lyngbya	3	0	0	0	0	0	3	0	0	0	5	3
7	0.1.26.3.7.1.28.14	Lyngbya_sp._PCC_8106	0	0	0	0	0	0	1	0	0	0	0	1
7	0.1.26.3.7.1.28.24	unclassified	0	0	0	0	0	0	0	0	0	0	3	0
7	0.1.26.3.7.1.28.26	uncultured_bacterium	0	0	0	0	0	0	2	0	0	0	2	2
6	0.1.26.3.7.1.30	Microcoleus	5	0	0	3	0	0	4	0	1	0	51	18
7	0.1.26.3.7.1.30.19	unclassified	0	0	0	2	0	0	2	0	1	0	24	6
7	0.1.26.3.7.1.30.23	uncultured_cyanobacterium	0	0	0	1	0	0	0	0	0	0	17	0
7	0.1.26.3.7.1.30.24	uncultured_organism	0	0	0	0	0	0	2	0	0	0	8	8
7	0.1.26.3.7.1.30.4	Coleofasciculus_chthonoplastes_PCC_7420	0	0	0	0	0	0	0	0	0	0	2	4
6	0.1.26.3.7.1.35	Oscillatoria	3	0	0	2	0	0	0	0	0	1	0	0
7	0.1.26.3.7.1.35.12	Nodosilinea_nodulosa_PCC_7104	0	0	0	2	0	0	0	0	0	0	0	0
7	0.1.26.3.7.1.35.27	unclassified	0	0	0	0	0	0	0	0	0	1	0	0
6	0.1.26.3.7.1.37	Oscillatoria_lutea	1	0	0	0	4	0	0	0	0	0	2	0
7	0.1.26.3.7.1.37.1	unclassified	0	0	0	0	4	0	0	0	0	0	2	0
6	0.1.26.3.7.1.42	Phormidium	9	16	6	229	75	81	0	5	2	2	25	103
7	0.1.26.3.7.1.42.23	Oscillatoria_acuminata_PCC_6304	0	0	0	3	1	0	0	0	0	0	0	0
7	0.1.26.3.7.1.42.56	Pseudanabaena_sp._PCC_6802	0	0	0	1	0	0	0	0	0	0	0	0
7	0.1.26.3.7.1.42.57	Pseudanabaena_sp._PCC_7403	0	0	0	0	0	0	0	0	0	0	1	1
7	0.1.26.3.7.1.42.62	Synechococcus_sp._PCC_7502	0	2	4	85	14	10	0	1	1	1	11	44
7	0.1.26.3.7.1.42.70	unclassified	0	2	1	26	4	8	0	2	1	1	5	16
7	0.1.26.3.7.1.42.72	uncultured_Antarctic_cyanobacterium	0	0	0	1	0	0	0	0	0	0	0	0
7	0.1.26.3.7.1.42.73	uncultured_Synechococcus_sp.	0	4	0	3	13	14	0	0	0	0	0	2
7	0.1.26.3.7.1.42.74	uncultured_bacterium	0	8	1	110	43	49	0	2	0	0	8	40
6	0.1.26.3.7.1.5	Arthronema	2	0	0	1	0	0	0	0	0	0	0	0
7	0.1.26.3.7.1.5.4	unclassified	0	0	0	1	0	0	0	0	0	0	0	0
6	0.1.26.3.7.1.55	Prochlorothrix	2	0	0	2	1	0	0	0	0	0	0	0
7	0.1.26.3.7.1.55.3	unclassified	0	0	0	1	1	0	0	0	0	0	0	0
7	0.1.26.3.7.1.55.4	uncultured_bacterium	0	0	0	1	0	0	0	0	0	0	0	0
6	0.1.26.3.7.1.56	Pseudanabaena	4	1	0	25	8	16	0	0	0	0	4	9
7	0.1.26.3.7.1.56.2	Pseudanabaena_sp._PCC_6903	0	0	0	7	6	10	0	0	0	0	0	2
7	0.1.26.3.7.1.56.5	Pseudanabaena_sp._Sai010	0	0	0	1	0	0	0	0	0	0	2	6
7	0.1.26.3.7.1.56.7	Pseudanabaena_tremula_UTCC_471	0	0	0	1	0	1	0	0	0	0	0	0
7	0.1.26.3.7.1.56.9	unclassified	0	1	0	16	2	5	0	0	0	0	2	1
6	0.1.26.3.7.1.60	Pseudanabaena_sp._dqh15	1	1	0	8	1	2	0	0	0	0	4	20
7	0.1.26.3.7.1.60.1	unclassified	0	1	0	8	1	2	0	0	0	0	4	20
6	0.1.26.3.7.1.7	Chamaesiphon	3	0	0	45	2	4	0	0	0	0	582	8
7	0.1.26.3.7.1.7.3	Chamaesiphon_subglobosus_PCC_7430	0	0	0	0	0	0	0	0	0	0	2	0
7	0.1.26.3.7.1.7.4	unclassified	0	0	0	3	2	0	0	0	0	0	60	1
7	0.1.26.3.7.1.7.9	uncultured_bacterium	0	0	0	42	0	4	0	0	0	0	520	7
6	0.1.26.3.7.1.72	filamentous_cyanobacterium_ESFC-1	1	0	0	0	0	0	0	0	0	0	0	1
7	0.1.26.3.7.1.72.1	unclassified	0	0	0	0	0	0	0	0	0	0	0	1
6	0.1.26.3.7.1.75	unclassified	1	13	4	117	28	56	1	8	11	8	71	29
7	0.1.26.3.7.1.75.1	unclassified	0	13	4	117	28	56	1	8	11	8	71	29
6	0.1.26.3.7.1.76	uncultured	3	1	0	8	3	9	0	0	0	0	0	0
7	0.1.26.3.7.1.76.12	unclassified	0	0	0	4	2	6	0	0	0	0	0	0
7	0.1.26.3.7.1.76.19	uncultured_cyanobacterium	0	1	0	4	1	3	0	0	0	0	0	0
6	0.1.26.3.7.1.77	uncultured_Antarctic_cyanobacterium	1	0	0	0	1	1	0	0	0	0	0	0
7	0.1.26.3.7.1.77.1	unclassified	0	0	0	0	1	1	0	0	0	0	0	0
6	0.1.26.3.7.1.82	uncultured_cyanobacterium	1	0	0	0	0	0	1	0	0	0	3	0
7	0.1.26.3.7.1.82.1	unclassified	0	0	0	0	0	0	1	0	0	0	3	0
4	0.1.26.3.8	SubsectionIV	3	1	0	13	1	7	0	0	4	0	4	1
5	0.1.26.3.8.1	FamilyI	3	0	0	2	1	1	0	0	0	0	1	0
6	0.1.26.3.8.1.100	Nostoc	2	0	0	0	0	1	0	0	0	0	0	0
7	0.1.26.3.8.1.100.139	uncultured_cyanobacterium	0	0	0	0	0	1	0	0	0	0	0	0
6	0.1.26.3.8.1.153	unclassified	1	0	0	2	1	0	0	0	0	0	1	0
7	0.1.26.3.8.1.153.1	unclassified	0	0	0	2	1	0	0	0	0	0	1	0
5	0.1.26.3.8.2	FamilyII	2	1	0	11	0	6	0	0	4	0	3	1
6	0.1.26.3.8.2.1	Calothrix	2	0	0	2	0	5	0	0	1	0	3	0
7	0.1.26.3.8.2.1.31	unclassified	0	0	0	0	0	3	0	0	0	0	1	0
7	0.1.26.3.8.2.1.34	uncultured_cyanobacterium	0	0	0	2	0	2	0	0	1	0	2	0
6	0.1.26.3.8.2.2	Rivularia	2	1	0	9	0	1	0	0	3	0	0	1
7	0.1.26.3.8.2.2.24	unclassified	0	0	0	0	0	0	0	0	3	0	0	1
7	0.1.26.3.8.2.2.27	uncultured_cyanobacterium	0	1	0	9	0	1	0	0	0	0	0	0
3	0.1.26.4	ML635J-21	6	1	0	44	22	19	1	0	0	0	5	4
4	0.1.26.4.1	Azospirillum_sp._enrichment_culture_clone_yan50	1	0	0	1	1	0	0	0	0	0	0	0
5	0.1.26.4.1.1	unclassified	1	0	0	1	1	0	0	0	0	0	0	0
6	0.1.26.4.1.1.1	unclassified	1	0	0	1	1	0	0	0	0	0	0	0
7	0.1.26.4.1.1.1.1	unclassified	0	0	0	1	1	0	0	0	0	0	0	0
4	0.1.26.4.10	uncultured_cyanobacterium	1	0	0	14	4	13	0	0	0	0	3	2
5	0.1.26.4.10.1	unclassified	1	0	0	14	4	13	0	0	0	0	3	2
6	0.1.26.4.10.1.1	unclassified	1	0	0	14	4	13	0	0	0	0	3	2
7	0.1.26.4.10.1.1.1	unclassified	0	0	0	14	4	13	0	0	0	0	3	2
4	0.1.26.4.11	uncultured_deep-sea_bacterium	1	0	0	1	0	0	0	0	0	0	0	0
5	0.1.26.4.11.1	unclassified	1	0	0	1	0	0	0	0	0	0	0	0
6	0.1.26.4.11.1.1	unclassified	1	0	0	1	0	0	0	0	0	0	0	0
7	0.1.26.4.11.1.1.1	unclassified	0	0	0	1	0	0	0	0	0	0	0	0
4	0.1.26.4.2	unclassified	1	1	0	27	14	5	0	0	0	0	2	2
5	0.1.26.4.2.1	unclassified	1	1	0	27	14	5	0	0	0	0	2	2
6	0.1.26.4.2.1.1	unclassified	1	1	0	27	14	5	0	0	0	0	2	2
7	0.1.26.4.2.1.1.1	unclassified	0	1	0	27	14	5	0	0	0	0	2	2
4	0.1.26.4.7	uncultured_bacterium	1	0	0	1	3	1	1	0	0	0	0	0
5	0.1.26.4.7.1	unclassified	1	0	0	1	3	1	1	0	0	0	0	0
6	0.1.26.4.7.1.1	unclassified	1	0	0	1	3	1	1	0	0	0	0	0
7	0.1.26.4.7.1.1.1	unclassified	0	0	0	1	3	1	1	0	0	0	0	0
3	0.1.26.5	MLE1-12	6	10	0	78	85	65	5	1	0	0	41	17
4	0.1.26.5.1	bioreactor_metagenome	1	0	0	0	4	1	0	0	0	0	2	0
5	0.1.26.5.1.1	unclassified	1	0	0	0	4	1	0	0	0	0	2	0
6	0.1.26.5.1.1.1	unclassified	1	0	0	0	4	1	0	0	0	0	2	0
7	0.1.26.5.1.1.1.1	unclassified	0	0	0	0	4	1	0	0	0	0	2	0
4	0.1.26.5.2	unclassified	1	2	0	20	13	15	1	0	0	0	6	5
5	0.1.26.5.2.1	unclassified	1	2	0	20	13	15	1	0	0	0	6	5
6	0.1.26.5.2.1.1	unclassified	1	2	0	20	13	15	1	0	0	0	6	5
7	0.1.26.5.2.1.1.1	unclassified	0	2	0	20	13	15	1	0	0	0	6	5
4	0.1.26.5.4	uncultured_Gloeobacter_sp.	1	1	0	1	3	2	1	0	0	0	0	0
5	0.1.26.5.4.1	unclassified	1	1	0	1	3	2	1	0	0	0	0	0
6	0.1.26.5.4.1.1	unclassified	1	1	0	1	3	2	1	0	0	0	0	0
7	0.1.26.5.4.1.1.1	unclassified	0	1	0	1	3	2	1	0	0	0	0	0
4	0.1.26.5.5	uncultured_actinobacterium	1	0	0	2	0	2	0	0	0	0	1	1
5	0.1.26.5.5.1	unclassified	1	0	0	2	0	2	0	0	0	0	1	1
6	0.1.26.5.5.1.1	unclassified	1	0	0	2	0	2	0	0	0	0	1	1
7	0.1.26.5.5.1.1.1	unclassified	0	0	0	2	0	2	0	0	0	0	1	1
4	0.1.26.5.6	uncultured_bacterium	1	7	0	50	64	45	3	1	0	0	31	7
5	0.1.26.5.6.1	unclassified	1	7	0	50	64	45	3	1	0	0	31	7
6	0.1.26.5.6.1.1	unclassified	1	7	0	50	64	45	3	1	0	0	31	7
7	0.1.26.5.6.1.1.1	unclassified	0	7	0	50	64	45	3	1	0	0	31	7
4	0.1.26.5.8	uncultured_cyanobacterium	1	0	0	5	1	0	0	0	0	0	1	4
5	0.1.26.5.8.1	unclassified	1	0	0	5	1	0	0	0	0	0	1	4
6	0.1.26.5.8.1.1	unclassified	1	0	0	5	1	0	0	0	0	0	1	4
7	0.1.26.5.8.1.1.1	unclassified	0	0	0	5	1	0	0	0	0	0	1	4
3	0.1.26.8	SHA-109	4	1	0	29	37	16	2	0	0	1	12	7
4	0.1.26.8.2	unclassified	1	0	0	2	4	3	2	0	0	0	2	0
5	0.1.26.8.2.1	unclassified	1	0	0	2	4	3	2	0	0	0	2	0
6	0.1.26.8.2.1.1	unclassified	1	0	0	2	4	3	2	0	0	0	2	0
7	0.1.26.8.2.1.1.1	unclassified	0	0	0	2	4	3	2	0	0	0	2	0
4	0.1.26.8.3	uncultured_Firmicutes_bacterium	1	0	0	0	1	0	0	0	0	0	0	1
5	0.1.26.8.3.1	unclassified	1	0	0	0	1	0	0	0	0	0	0	1
6	0.1.26.8.3.1.1	unclassified	1	0	0	0	1	0	0	0	0	0	0	1
7	0.1.26.8.3.1.1.1	unclassified	0	0	0	0	1	0	0	0	0	0	0	1
4	0.1.26.8.4	uncultured_bacterium	1	1	0	27	23	12	0	0	0	1	10	5
5	0.1.26.8.4.1	unclassified	1	1	0	27	23	12	0	0	0	1	10	5
6	0.1.26.8.4.1.1	unclassified	1	1	0	27	23	12	0	0	0	1	10	5
7	0.1.26.8.4.1.1.1	unclassified	0	1	0	27	23	12	0	0	0	1	10	5
4	0.1.26.8.8	uncultured_soil_bacterium	1	0	0	0	9	1	0	0	0	0	0	1
5	0.1.26.8.8.1	unclassified	1	0	0	0	9	1	0	0	0	0	0	1
6	0.1.26.8.8.1.1	unclassified	1	0	0	0	9	1	0	0	0	0	0	1
7	0.1.26.8.8.1.1.1	unclassified	0	0	0	0	9	1	0	0	0	0	0	1
3	0.1.26.9	SM1D11	6	2	0	30	40	27	1	0	0	0	2	4
4	0.1.26.9.1	Vampirovibrio_chlorellavorus	1	0	0	4	0	0	0	0	0	0	0	0
5	0.1.26.9.1.1	unclassified	1	0	0	4	0	0	0	0	0	0	0	0
6	0.1.26.9.1.1.1	unclassified	1	0	0	4	0	0	0	0	0	0	0	0
7	0.1.26.9.1.1.1.1	unclassified	0	0	0	4	0	0	0	0	0	0	0	0
4	0.1.26.9.3	unclassified	1	1	0	4	16	9	0	0	0	0	1	2
5	0.1.26.9.3.1	unclassified	1	1	0	4	16	9	0	0	0	0	1	2
6	0.1.26.9.3.1.1	unclassified	1	1	0	4	16	9	0	0	0	0	1	2
7	0.1.26.9.3.1.1.1	unclassified	0	1	0	4	16	9	0	0	0	0	1	2
4	0.1.26.9.4	uncultured_bacterium	1	1	0	22	24	17	1	0	0	0	1	2
5	0.1.26.9.4.1	unclassified	1	1	0	22	24	17	1	0	0	0	1	2
6	0.1.26.9.4.1.1	unclassified	1	1	0	22	24	17	1	0	0	0	1	2
7	0.1.26.9.4.1.1.1	unclassified	0	1	0	22	24	17	1	0	0	0	1	2
4	0.1.26.9.7	uncultured_soil_bacterium	1	0	0	0	0	1	0	0	0	0	0	0
5	0.1.26.9.7.1	unclassified	1	0	0	0	0	1	0	0	0	0	0	0
6	0.1.26.9.7.1.1	unclassified	1	0	0	0	0	1	0	0	0	0	0	0
7	0.1.26.9.7.1.1.1	unclassified	0	0	0	0	0	1	0	0	0	0	0	0
2	0.1.27	Deferribacteres	1	0	0	8	0	0	0	0	0	0	1	0
3	0.1.27.1	Deferribacteres	1	0	0	8	0	0	0	0	0	0	1	0
4	0.1.27.1.1	Deferribacterales	2	0	0	8	0	0	0	0	0	0	1	0
5	0.1.27.1.1.1	Deferribacteraceae	1	0	0	8	0	0	0	0	0	0	0	0
6	0.1.27.1.1.1.6	Mucispirillum	1	0	0	8	0	0	0	0	0	0	0	0
7	0.1.27.1.1.1.6.6	unclassified	0	0	0	8	0	0	0	0	0	0	0	0
5	0.1.27.1.1.4	PAUC34f	1	0	0	0	0	0	0	0	0	0	1	0
6	0.1.27.1.1.4.7	uncultured_delta_proteobacterium	1	0	0	0	0	0	0	0	0	0	1	0
7	0.1.27.1.1.4.7.1	unclassified	0	0	0	0	0	0	0	0	0	0	1	0
2	0.1.28	Deinococcus-Thermus	1	1	3	5	10	6	0	0	0	1	3	0
3	0.1.28.1	Deinococci	2	1	3	5	10	6	0	0	0	1	3	0
4	0.1.28.1.1	Deinococcales	2	1	3	3	10	6	0	0	0	1	3	0
5	0.1.28.1.1.1	Deinococcaceae	2	1	0	1	8	2	0	0	0	0	1	0
6	0.1.28.1.1.1.2	Deinococcus	6	1	0	1	6	1	0	0	0	0	0	0
7	0.1.28.1.1.1.2.10	Deinococcus_aquatilis	0	0	0	0	1	0	0	0	0	0	0	0
7	0.1.28.1.1.1.2.123	unclassified	0	1	0	0	3	1	0	0	0	0	0	0
7	0.1.28.1.1.1.2.16	Deinococcus_deserti_VCD115	0	0	0	1	0	0	0	0	0	0	0	0
7	0.1.28.1.1.1.2.42	Deinococcus_radiomollis	0	0	0	0	1	0	0	0	0	0	0	0
7	0.1.28.1.1.1.2.51	Deinococcus_sp._1PNM-19	0	0	0	0	1	0	0	0	0	0	0	0
6	0.1.28.1.1.1.4	uncultured	2	0	0	0	2	1	0	0	0	0	1	0
7	0.1.28.1.1.1.4.1	unclassified	0	0	0	0	2	1	0	0	0	0	0	0
7	0.1.28.1.1.1.4.3	uncultured_bacterium	0	0	0	0	0	0	0	0	0	0	1	0
5	0.1.28.1.1.2	Trueperaceae	1	0	3	2	2	4	0	0	0	1	2	0
6	0.1.28.1.1.2.1	Truepera	3	0	3	2	2	4	0	0	0	1	2	0
7	0.1.28.1.1.2.1.11	uncultured_bacterium	0	0	3	2	1	1	0	0	0	0	2	0
7	0.1.28.1.1.2.1.4	unclassified	0	0	0	0	0	3	0	0	0	1	0	0
7	0.1.28.1.1.2.1.5	uncultured_Deinococcales_bacterium	0	0	0	0	1	0	0	0	0	0	0	0
4	0.1.28.1.2	KD3-62	1	0	0	2	0	0	0	0	0	0	0	0
5	0.1.28.1.2.1	unclassified	1	0	0	2	0	0	0	0	0	0	0	0
6	0.1.28.1.2.1.1	unclassified	1	0	0	2	0	0	0	0	0	0	0	0
7	0.1.28.1.2.1.1.1	unclassified	0	0	0	2	0	0	0	0	0	0	0	0
2	0.1.30	Elusimicrobia	1	7	0	156	72	29	2	0	1	0	1283	54
3	0.1.30.1	Elusimicrobia	10	7	0	156	72	29	2	0	1	0	1283	54
4	0.1.30.1.1	2014-12-31	1	0	0	0	0	1	0	0	0	0	0	0
5	0.1.30.1.1.3	uncultured_bacterium	1	0	0	0	0	1	0	0	0	0	0	0
6	0.1.30.1.1.3.1	unclassified	1	0	0	0	0	1	0	0	0	0	0	0
7	0.1.30.1.1.3.1.1	unclassified	0	0	0	0	0	1	0	0	0	0	0	0
4	0.1.30.1.10	MVP-88	2	0	0	2	2	0	0	0	0	0	14	0
5	0.1.30.1.10.1	unclassified	1	0	0	2	1	0	0	0	0	0	5	0
6	0.1.30.1.10.1.1	unclassified	1	0	0	2	1	0	0	0	0	0	5	0
7	0.1.30.1.10.1.1.1	unclassified	0	0	0	2	1	0	0	0	0	0	5	0
5	0.1.30.1.10.3	uncultured_bacterium	1	0	0	0	1	0	0	0	0	0	9	0
6	0.1.30.1.10.3.1	unclassified	1	0	0	0	1	0	0	0	0	0	9	0
7	0.1.30.1.10.3.1.1	unclassified	0	0	0	0	1	0	0	0	0	0	9	0
4	0.1.30.1.12	unclassified	1	0	0	6	0	1	0	0	0	0	37	2
5	0.1.30.1.12.1	unclassified	1	0	0	6	0	1	0	0	0	0	37	2
6	0.1.30.1.12.1.1	unclassified	1	0	0	6	0	1	0	0	0	0	37	2
7	0.1.30.1.12.1.1.1	unclassified	0	0	0	6	0	1	0	0	0	0	37	2
4	0.1.30.1.2	Elusimicrobiales	1	0	0	0	0	0	0	0	0	0	1	0
5	0.1.30.1.2.1	Elusimicrobiaceae	1	0	0	0	0	0	0	0	0	0	1	0
6	0.1.30.1.2.1.1	Elusimicrobium	1	0	0	0	0	0	0	0	0	0	1	0
7	0.1.30.1.2.1.1.1	Elusimicrobium_minutum	0	0	0	0	0	0	0	0	0	0	1	0
4	0.1.30.1.3	FCPU453	1	0	0	0	2	1	0	0	0	0	16	0
5	0.1.30.1.3.3	uncultured_bacterium	1	0	0	0	2	1	0	0	0	0	16	0
6	0.1.30.1.3.3.1	unclassified	1	0	0	0	2	1	0	0	0	0	16	0
7	0.1.30.1.3.3.1.1	unclassified	0	0	0	0	2	1	0	0	0	0	16	0
4	0.1.30.1.4	Lineage_IIa	6	1	0	32	8	2	0	0	0	0	260	19
5	0.1.30.1.4.1	actinobacterium_YJF1-30	1	0	0	0	0	0	0	0	0	0	2	0
6	0.1.30.1.4.1.1	unclassified	1	0	0	0	0	0	0	0	0	0	2	0
7	0.1.30.1.4.1.1.1	unclassified	0	0	0	0	0	0	0	0	0	0	2	0
5	0.1.30.1.4.2	unclassified	1	0	0	14	6	1	0	0	0	0	137	13
6	0.1.30.1.4.2.1	unclassified	1	0	0	14	6	1	0	0	0	0	137	13
7	0.1.30.1.4.2.1.1	unclassified	0	0	0	14	6	1	0	0	0	0	137	13
5	0.1.30.1.4.3	uncultured_Elusimicrobia_bacterium	1	0	0	1	0	0	0	0	0	0	0	0
6	0.1.30.1.4.3.1	unclassified	1	0	0	1	0	0	0	0	0	0	0	0
7	0.1.30.1.4.3.1.1	unclassified	0	0	0	1	0	0	0	0	0	0	0	0
5	0.1.30.1.4.5	uncultured_actinobacterium	1	0	0	0	0	0	0	0	0	0	2	0
6	0.1.30.1.4.5.1	unclassified	1	0	0	0	0	0	0	0	0	0	2	0
7	0.1.30.1.4.5.1.1	unclassified	0	0	0	0	0	0	0	0	0	0	2	0
5	0.1.30.1.4.6	uncultured_bacterium	1	1	0	9	1	1	0	0	0	0	80	3
6	0.1.30.1.4.6.1	unclassified	1	1	0	9	1	1	0	0	0	0	80	3
7	0.1.30.1.4.6.1.1	unclassified	0	1	0	9	1	1	0	0	0	0	80	3
5	0.1.30.1.4.7	uncultured_soil_bacterium	1	0	0	8	1	0	0	0	0	0	39	3
6	0.1.30.1.4.7.1	unclassified	1	0	0	8	1	0	0	0	0	0	39	3
7	0.1.30.1.4.7.1.1	unclassified	0	0	0	8	1	0	0	0	0	0	39	3
4	0.1.30.1.5	Lineage_IIb	3	3	0	65	18	11	0	0	0	0	313	19
5	0.1.30.1.5.1	unclassified	1	0	0	5	0	0	0	0	0	0	48	2
6	0.1.30.1.5.1.1	unclassified	1	0	0	5	0	0	0	0	0	0	48	2
7	0.1.30.1.5.1.1.1	unclassified	0	0	0	5	0	0	0	0	0	0	48	2
5	0.1.30.1.5.6	uncultured_bacterium	1	3	0	58	18	10	0	0	0	0	246	17
6	0.1.30.1.5.6.1	unclassified	1	3	0	58	18	10	0	0	0	0	246	17
7	0.1.30.1.5.6.1.1	unclassified	0	3	0	58	18	10	0	0	0	0	246	17
5	0.1.30.1.5.8	uncultured_soil_bacterium	1	0	0	2	0	1	0	0	0	0	19	0
6	0.1.30.1.5.8.1	unclassified	1	0	0	2	0	1	0	0	0	0	19	0
7	0.1.30.1.5.8.1.1	unclassified	0	0	0	2	0	1	0	0	0	0	19	0
4	0.1.30.1.6	Lineage_IIc	4	1	0	21	9	1	2	0	0	0	394	7
5	0.1.30.1.6.1	unclassified	1	1	0	11	4	1	1	0	0	0	300	5
6	0.1.30.1.6.1.1	unclassified	1	1	0	11	4	1	1	0	0	0	300	5
7	0.1.30.1.6.1.1.1	unclassified	0	1	0	11	4	1	1	0	0	0	300	5
5	0.1.30.1.6.2	uncultured_Termite_group_1_bacterium	1	0	0	0	0	0	0	0	0	0	4	1
6	0.1.30.1.6.2.1	unclassified	1	0	0	0	0	0	0	0	0	0	4	1
7	0.1.30.1.6.2.1.1	unclassified	0	0	0	0	0	0	0	0	0	0	4	1
5	0.1.30.1.6.3	uncultured_bacterium	1	0	0	10	5	0	1	0	0	0	70	0
6	0.1.30.1.6.3.1	unclassified	1	0	0	10	5	0	1	0	0	0	70	0
7	0.1.30.1.6.3.1.1	unclassified	0	0	0	10	5	0	1	0	0	0	70	0
5	0.1.30.1.6.4	uncultured_prokaryote	1	0	0	0	0	0	0	0	0	0	20	1
6	0.1.30.1.6.4.1	unclassified	1	0	0	0	0	0	0	0	0	0	20	1
7	0.1.30.1.6.4.1.1	unclassified	0	0	0	0	0	0	0	0	0	0	20	1
4	0.1.30.1.7	Lineage_IV	4	2	0	28	33	12	0	0	1	0	248	6
5	0.1.30.1.7.2	unclassified	1	1	0	5	11	4	0	0	0	0	88	2
6	0.1.30.1.7.2.1	unclassified	1	1	0	5	11	4	0	0	0	0	88	2
7	0.1.30.1.7.2.1.1	unclassified	0	1	0	5	11	4	0	0	0	0	88	2
5	0.1.30.1.7.4	uncultured_Termite_group_1_bacterium	1	1	0	10	14	3	0	0	1	0	123	4
6	0.1.30.1.7.4.1	unclassified	1	1	0	10	14	3	0	0	1	0	123	4
7	0.1.30.1.7.4.1.1	unclassified	0	1	0	10	14	3	0	0	1	0	123	4
5	0.1.30.1.7.6	uncultured_bacterium	1	0	0	13	8	5	0	0	0	0	37	0
6	0.1.30.1.7.6.1	unclassified	1	0	0	13	8	5	0	0	0	0	37	0
7	0.1.30.1.7.6.1.1	unclassified	0	0	0	13	8	5	0	0	0	0	37	0
4	0.1.30.1.8	Lineage_I_(Endomicrobia)	2	0	0	2	0	0	0	0	0	0	0	1
5	0.1.30.1.8.1	unclassified	1	0	0	1	0	0	0	0	0	0	0	0
6	0.1.30.1.8.1.1	unclassified	1	0	0	1	0	0	0	0	0	0	0	0
7	0.1.30.1.8.1.1.1	unclassified	0	0	0	1	0	0	0	0	0	0	0	0
5	0.1.30.1.8.6	uncultured_bacterium	1	0	0	1	0	0	0	0	0	0	0	1
6	0.1.30.1.8.6.1	unclassified	1	0	0	1	0	0	0	0	0	0	0	1
7	0.1.30.1.8.6.1.1	unclassified	0	0	0	1	0	0	0	0	0	0	0	1
2	0.1.31	Fibrobacteres	1	4	0	45	21	32	3	7	1	0	433	8
3	0.1.31.1	Fibrobacteria	3	4	0	45	21	32	3	7	1	0	433	8
4	0.1.31.1.1	Fibrobacterales	4	4	0	44	21	32	3	2	0	0	431	7
5	0.1.31.1.1.5	FD035	1	0	0	1	0	0	0	0	0	0	2	0
6	0.1.31.1.1.5.5	uncultured_soil_bacterium	1	0	0	1	0	0	0	0	0	0	2	0
7	0.1.31.1.1.5.5.1	unclassified	0	0	0	1	0	0	0	0	0	0	2	0
5	0.1.31.1.1.6	Fibrobacteraceae	3	4	0	43	21	32	3	2	0	0	429	7
6	0.1.31.1.1.6.2	possible_genus_04	2	0	0	25	6	3	0	0	0	0	367	4
7	0.1.31.1.1.6.2.1	unclassified	0	0	0	1	1	0	0	0	0	0	4	2
7	0.1.31.1.1.6.2.2	uncultured_bacterium	0	0	0	24	5	3	0	0	0	0	363	2
6	0.1.31.1.1.6.5	unclassified	1	0	0	2	2	0	0	0	0	0	3	0
7	0.1.31.1.1.6.5.1	unclassified	0	0	0	2	2	0	0	0	0	0	3	0
6	0.1.31.1.1.6.6	uncultured	4	4	0	16	13	29	3	2	0	0	59	3
7	0.1.31.1.1.6.6.1	bacterium_enrichment_culture_clone_auto5_4W	0	0	0	2	1	0	0	0	0	0	44	1
7	0.1.31.1.1.6.6.2	unclassified	0	0	0	2	1	1	0	0	0	0	14	1
7	0.1.31.1.1.6.6.4	uncultured_bacterium	0	4	0	12	10	27	3	2	0	0	1	1
7	0.1.31.1.1.6.6.5	uncultured_deep-sea_bacterium	0	0	0	0	1	1	0	0	0	0	0	0
4	0.1.31.1.2	KD2-123	2	0	0	0	0	0	0	5	1	0	2	1
5	0.1.31.1.2.1	unclassified	1	0	0	0	0	0	0	2	1	0	2	1
6	0.1.31.1.2.1.1	unclassified	1	0	0	0	0	0	0	2	1	0	2	1
7	0.1.31.1.2.1.1.1	unclassified	0	0	0	0	0	0	0	2	1	0	2	1
5	0.1.31.1.2.4	uncultured_bacterium	1	0	0	0	0	0	0	3	0	0	0	0
6	0.1.31.1.2.4.1	unclassified	1	0	0	0	0	0	0	3	0	0	0	0
7	0.1.31.1.2.4.1.1	unclassified	0	0	0	0	0	0	0	3	0	0	0	0
4	0.1.31.1.6	uncultured_bacterium	1	0	0	1	0	0	0	0	0	0	0	0
5	0.1.31.1.6.1	unclassified	1	0	0	1	0	0	0	0	0	0	0	0
6	0.1.31.1.6.1.1	unclassified	1	0	0	1	0	0	0	0	0	0	0	0
7	0.1.31.1.6.1.1.1	unclassified	0	0	0	1	0	0	0	0	0	0	0	0
2	0.1.32	Firmicutes	7	7124	36	848	15646	6696	12257	793	1368	547	98	236
3	0.1.32.1	Bacilli	3	26	4	21	42	49	3	17	22	3	45	10
4	0.1.32.1.2	Bacillales	10	24	2	14	35	39	2	15	22	3	23	9
5	0.1.32.1.2.1	Alicyclobacillaceae	1	0	1	0	0	1	0	2	5	0	0	0
6	0.1.32.1.2.1.3	Tumebacillus	2	0	1	0	0	1	0	2	5	0	0	0
7	0.1.32.1.2.1.3.14	uncultured_bacterium	0	0	0	0	0	0	0	0	5	0	0	0
7	0.1.32.1.2.1.3.8	unclassified	0	0	1	0	0	1	0	2	0	0	0	0
5	0.1.32.1.2.11	Staphylococcaceae	2	2	1	4	2	2	1	0	0	0	2	0
6	0.1.32.1.2.11.2	Macrococcus	2	0	0	0	1	0	0	0	0	0	0	0
7	0.1.32.1.2.11.2.13	uncultured_bacterium	0	0	0	0	1	0	0	0	0	0	0	0
6	0.1.32.1.2.11.5	Staphylococcus	2	2	1	4	1	2	1	0	0	0	2	0
7	0.1.32.1.2.11.5.412	unclassified	0	1	1	3	1	2	0	0	0	0	1	0
7	0.1.32.1.2.11.5.61	Staphylococcus_aureus_subsp._aureus_ST228	0	1	0	1	0	0	1	0	0	0	1	0
5	0.1.32.1.2.14	unclassified	1	1	0	1	3	4	1	4	3	1	0	1
6	0.1.32.1.2.14.1	unclassified	1	1	0	1	3	4	1	4	3	1	0	1
7	0.1.32.1.2.14.1.1	unclassified	0	1	0	1	3	4	1	4	3	1	0	1
5	0.1.32.1.2.15	uncultured	2	0	0	0	1	2	0	0	0	0	0	0
6	0.1.32.1.2.15.3	unclassified	1	0	0	0	1	1	0	0	0	0	0	0
7	0.1.32.1.2.15.3.1	unclassified	0	0	0	0	1	1	0	0	0	0	0	0
6	0.1.32.1.2.15.5	uncultured_bacterium	1	0	0	0	0	1	0	0	0	0	0	0
7	0.1.32.1.2.15.5.1	unclassified	0	0	0	0	0	1	0	0	0	0	0	0
5	0.1.32.1.2.2	Bacillaceae	3	2	0	2	8	7	0	0	1	1	6	0
6	0.1.32.1.2.2.53	unclassified	1	0	0	0	1	1	0	0	0	1	0	0
7	0.1.32.1.2.2.53.1	unclassified	0	0	0	0	1	1	0	0	0	1	0	0
6	0.1.32.1.2.2.9	Bacillus	7	2	0	2	7	6	0	0	1	0	6	0
7	0.1.32.1.2.2.9.177	Bacillus_horikoshii	0	1	0	2	0	0	0	0	0	0	0	0
7	0.1.32.1.2.2.9.220	Bacillus_mycoides	0	0	0	0	1	1	0	0	0	0	2	0
7	0.1.32.1.2.2.9.2686	unclassified	0	1	0	0	6	5	0	0	1	0	4	0
5	0.1.32.1.2.3	Family_XII_Incertae_Sedis	1	18	0	5	9	7	0	0	0	0	0	7
6	0.1.32.1.2.3.2	Exiguobacterium	4	18	0	5	9	7	0	0	0	0	0	7
7	0.1.32.1.2.3.2.11	Exiguobacterium_indicum	0	3	0	2	1	1	0	0	0	0	0	0
7	0.1.32.1.2.3.2.17	Exiguobacterium_sibiricum_255-15	0	0	0	0	2	0	0	0	0	0	0	0
7	0.1.32.1.2.3.2.36	Exiguobacterium_sp._AT1b	0	3	0	1	3	0	0	0	0	0	0	0
7	0.1.32.1.2.3.2.94	unclassified	0	12	0	2	3	6	0	0	0	0	0	7
5	0.1.32.1.2.4	Family_XI_Incertae_Sedis	1	0	0	0	0	1	0	0	0	0	0	0
6	0.1.32.1.2.4.1	Gemella	1	0	0	0	0	1	0	0	0	0	0	0
7	0.1.32.1.2.4.1.19	unclassified	0	0	0	0	0	1	0	0	0	0	0	0
5	0.1.32.1.2.7	Paenibacillaceae	4	1	0	2	9	13	0	9	13	1	0	1
6	0.1.32.1.2.7.12	Thermobacillus	1	0	0	0	0	1	0	0	0	0	0	0
7	0.1.32.1.2.7.12.11	uncultured_Firmicutes_bacterium	0	0	0	0	0	1	0	0	0	0	0	0
6	0.1.32.1.2.7.5	Cohnella	3	0	0	0	3	7	0	6	4	0	0	0
7	0.1.32.1.2.7.5.51	unclassified	0	0	0	0	2	4	0	5	2	0	0	0
7	0.1.32.1.2.7.5.52	uncultured_Cohnella_sp.	0	0	0	0	0	0	0	1	1	0	0	0
7	0.1.32.1.2.7.5.57	uncultured_bacterium	0	0	0	0	1	3	0	0	1	0	0	0
6	0.1.32.1.2.7.9	Paenibacillus	6	1	0	2	6	5	0	3	9	1	0	1
7	0.1.32.1.2.7.9.131	Paenibacillus_graminis	0	0	0	0	0	0	0	0	1	1	0	0
7	0.1.32.1.2.7.9.880	unclassified	0	1	0	2	6	3	0	3	8	0	0	1
7	0.1.32.1.2.7.9.93	Paenibacillus_borealis	0	0	0	0	0	1	0	0	0	0	0	0
7	0.1.32.1.2.7.9.98	Paenibacillus_castaneae	0	0	0	0	0	1	0	0	0	0	0	0
5	0.1.32.1.2.9	Planococcaceae	5	0	0	0	3	2	0	0	0	0	15	0
6	0.1.32.1.2.9.10	Incertae_Sedis	3	0	0	0	1	0	0	0	0	0	0	0
7	0.1.32.1.2.9.10.29	Psychrobacillus_psychrodurans	0	0	0	0	1	0	0	0	0	0	0	0
6	0.1.32.1.2.9.13	Lysinibacillus	2	0	0	0	0	1	0	0	0	0	0	0
7	0.1.32.1.2.9.13.235	unclassified	0	0	0	0	0	1	0	0	0	0	0	0
6	0.1.32.1.2.9.20	Solibacillus	3	0	0	0	1	1	0	0	0	0	15	0
7	0.1.32.1.2.9.20.28	Solibacillus_silvestris_StLB046	0	0	0	0	0	0	0	0	0	0	12	0
7	0.1.32.1.2.9.20.33	unclassified	0	0	0	0	0	0	0	0	0	0	3	0
7	0.1.32.1.2.9.20.37	uncultured_bacterium	0	0	0	0	1	1	0	0	0	0	0	0
6	0.1.32.1.2.9.23	unclassified	1	0	0	0	1	0	0	0	0	0	0	0
7	0.1.32.1.2.9.23.1	unclassified	0	0	0	0	1	0	0	0	0	0	0	0
4	0.1.32.1.5	Lactobacillales	4	2	2	7	6	10	1	1	0	0	20	1
5	0.1.32.1.5.14	Streptococcaceae	2	0	0	0	3	10	1	0	0	0	2	0
6	0.1.32.1.5.14.1	Lactococcus	1	0	0	0	1	0	0	0	0	0	0	0
7	0.1.32.1.5.14.1.11	Lactococcus_lactis	0	0	0	0	1	0	0	0	0	0	0	0
6	0.1.32.1.5.14.3	Streptococcus	3	0	0	0	2	10	1	0	0	0	2	0
7	0.1.32.1.5.14.3.239	Streptococcus_salivarius_subsp._thermophilus	0	0	0	0	0	2	0	0	0	0	0	0
7	0.1.32.1.5.14.3.441	unclassified	0	0	0	0	2	8	1	0	0	0	2	0
5	0.1.32.1.5.3	Carnobacteriaceae	4	2	0	1	3	0	0	0	0	0	15	1
6	0.1.32.1.5.3.10	Granulicatella	3	2	0	0	0	0	0	0	0	0	0	0
7	0.1.32.1.5.3.10.11	unclassified	0	1	0	0	0	0	0	0	0	0	0	0
7	0.1.32.1.5.3.10.14	uncultured_bacterium	0	1	0	0	0	0	0	0	0	0	0	0
6	0.1.32.1.5.3.14	Trichococcus	1	0	0	0	1	0	0	0	0	0	0	0
7	0.1.32.1.5.3.14.24	uncultured_Trichococcus_sp.	0	0	0	0	1	0	0	0	0	0	0	0
6	0.1.32.1.5.3.3	Alloiococcus	1	0	0	1	0	0	0	0	0	0	0	0
7	0.1.32.1.5.3.3.5	uncultured_bacterium	0	0	0	1	0	0	0	0	0	0	0	0
6	0.1.32.1.5.3.7	Carnobacterium	2	0	0	0	2	0	0	0	0	0	15	1
7	0.1.32.1.5.3.7.33	unclassified	0	0	0	0	1	0	0	0	0	0	6	0
7	0.1.32.1.5.3.7.7	Carnobacterium_maltaromaticum	0	0	0	0	1	0	0	0	0	0	9	1
5	0.1.32.1.5.4	Enterococcaceae	3	0	2	6	0	0	0	1	0	0	3	0
6	0.1.32.1.5.4.3	Enterococcus	1	0	0	6	0	0	0	1	0	0	0	0
7	0.1.32.1.5.4.3.229	unclassified	0	0	0	6	0	0	0	1	0	0	0	0
6	0.1.32.1.5.4.7	Vagococcus	1	0	2	0	0	0	0	0	0	0	1	0
7	0.1.32.1.5.4.7.19	unclassified	0	0	2	0	0	0	0	0	0	0	1	0
6	0.1.32.1.5.4.8	unclassified	1	0	0	0	0	0	0	0	0	0	2	0
7	0.1.32.1.5.4.8.1	unclassified	0	0	0	0	0	0	0	0	0	0	2	0
4	0.1.32.1.9	unclassified	1	0	0	0	1	0	0	1	0	0	2	0
5	0.1.32.1.9.1	unclassified	1	0	0	0	1	0	0	1	0	0	2	0
6	0.1.32.1.9.1.1	unclassified	1	0	0	0	1	0	0	1	0	0	2	0
7	0.1.32.1.9.1.1.1	unclassified	0	0	0	0	1	0	0	1	0	0	2	0
3	0.1.32.2	Clostridia	4	3685	30	472	14029	4873	4026	132	95	19	51	148
4	0.1.32.2.1	Clostridiales	15	1749	19	251	10134	3002	1251	43	18	8	46	69
5	0.1.32.2.1.1	Caldicoprobacteraceae	1	0	3	0	1	1	2	0	0	0	0	0
6	0.1.32.2.1.1.1	Caldicoprobacter	3	0	3	0	1	1	2	0	0	0	0	0
7	0.1.32.2.1.1.1.10	uncultured_Firmicutes_bacterium	0	0	0	0	0	0	2	0	0	0	0	0
7	0.1.32.2.1.1.1.13	uncultured_bacterium	0	0	3	0	0	0	0	0	0	0	0	0
7	0.1.32.2.1.1.1.8	unclassified	0	0	0	0	1	1	0	0	0	0	0	0
5	0.1.32.2.1.10	Family_XI_Incertae_Sedis	5	4	0	2	12	7	24	1	0	0	1	0
6	0.1.32.2.1.10.1	Anaerococcus	1	0	0	0	0	1	0	0	0	0	1	0
7	0.1.32.2.1.10.1.26	unclassified	0	0	0	0	0	1	0	0	0	0	1	0
6	0.1.32.2.1.10.13	Tissierella	2	2	0	1	4	4	19	1	0	0	0	0
7	0.1.32.2.1.10.13.23	unclassified	0	2	0	1	4	4	16	1	0	0	0	0
7	0.1.32.2.1.10.13.30	uncultured_soil_bacterium	0	0	0	0	0	0	3	0	0	0	0	0
6	0.1.32.2.1.10.15	unclassified	1	1	0	0	7	1	5	0	0	0	0	0
7	0.1.32.2.1.10.15.1	unclassified	0	1	0	0	7	1	5	0	0	0	0	0
6	0.1.32.2.1.10.16	uncultured	1	1	0	1	1	1	0	0	0	0	0	0
7	0.1.32.2.1.10.16.11	uncultured_Clostridium_sp.	0	1	0	1	1	1	0	0	0	0	0	0
5	0.1.32.2.1.15	Gracilibacteraceae	2	8	0	2	2	4	4	2	0	1	0	0
6	0.1.32.2.1.15.2	Lutispora	2	8	0	2	2	4	4	2	0	1	0	0
7	0.1.32.2.1.15.2.14	unclassified	0	0	0	0	1	0	0	0	0	0	0	0
7	0.1.32.2.1.15.2.19	uncultured_bacterium	0	8	0	2	1	4	4	2	0	1	0	0
5	0.1.32.2.1.19	Lachnospiraceae	4	3	3	34	22	19	19	1	0	0	31	1
6	0.1.32.2.1.19.16	Incertae_Sedis	6	0	2	2	10	13	0	0	0	0	11	1
7	0.1.32.2.1.19.16.15	Clostridium_algidixylanolyticum	0	0	0	0	1	0	0	0	0	0	0	0
7	0.1.32.2.1.19.16.24	Clostridium_clostridioforme	0	0	2	0	0	0	0	0	0	0	0	0
7	0.1.32.2.1.19.16.336	unclassified	0	0	0	2	5	10	0	0	0	0	9	1
7	0.1.32.2.1.19.16.341	uncultured_Eubacteriaceae_bacterium	0	0	0	0	3	3	0	0	0	0	2	0
7	0.1.32.2.1.19.16.87	Clostridium_sp._Kas107-2	0	0	0	0	1	0	0	0	0	0	0	0
6	0.1.32.2.1.19.36	unclassified	1	0	1	30	5	3	4	0	0	0	5	0
7	0.1.32.2.1.19.36.1	unclassified	0	0	1	30	5	3	4	0	0	0	5	0
6	0.1.32.2.1.19.37	uncultured	5	3	0	2	7	3	15	1	0	0	15	0
7	0.1.32.2.1.19.37.107	denitrifying_bacterium_enrichment_culture_clone_NOA_1_D10	0	3	0	1	2	0	12	0	0	0	0	0
7	0.1.32.2.1.19.37.113	unclassified	0	0	0	0	2	2	0	1	0	0	1	0
7	0.1.32.2.1.19.37.115	uncultured_Cellulosilyticum_sp.	0	0	0	1	2	1	3	0	0	0	0	0
7	0.1.32.2.1.19.37.120	uncultured_Clostridium_sp.	0	0	0	0	1	0	0	0	0	0	0	0
7	0.1.32.2.1.19.37.4	Clostridia_bacterium_S710	0	0	0	0	0	0	0	0	0	0	14	0
5	0.1.32.2.1.2	Christensenellaceae	2	0	0	2	1	2	0	0	0	0	0	1
6	0.1.32.2.1.2.2	unclassified	1	0	0	0	0	1	0	0	0	0	0	0
7	0.1.32.2.1.2.2.1	unclassified	0	0	0	0	0	1	0	0	0	0	0	0
6	0.1.32.2.1.2.3	uncultured	5	0	0	2	1	1	0	0	0	0	0	1
7	0.1.32.2.1.2.3.13	bacterium_enrichment_culture_clone_DPF35	0	0	0	0	0	0	0	0	0	0	0	1
7	0.1.32.2.1.2.3.22	unclassified	0	0	0	0	1	1	0	0	0	0	0	0
7	0.1.32.2.1.2.3.28	uncultured_Firmicutes_bacterium	0	0	0	1	0	0	0	0	0	0	0	0
7	0.1.32.2.1.2.3.40	uncultured_microorganism	0	0	0	1	0	0	0	0	0	0	0	0
5	0.1.32.2.1.21	P._palm_C-A_51	3	3	0	0	132	73	30	0	1	1	0	0
6	0.1.32.2.1.21.1	Clostridiales_bacterium_enrichment_culture_clone_2z-3	1	1	0	0	0	0	1	0	0	0	0	0
7	0.1.32.2.1.21.1.1	unclassified	0	1	0	0	0	0	1	0	0	0	0	0
6	0.1.32.2.1.21.4	unclassified	1	0	0	0	35	17	6	0	1	1	0	0
7	0.1.32.2.1.21.4.1	unclassified	0	0	0	0	35	17	6	0	1	1	0	0
6	0.1.32.2.1.21.8	uncultured_bacterium	1	2	0	0	97	56	23	0	0	0	0	0
7	0.1.32.2.1.21.8.1	unclassified	0	2	0	0	97	56	23	0	0	0	0	0
5	0.1.32.2.1.22	Peptococcaceae	11	2	3	1	14	11	4	1	0	0	0	0
6	0.1.32.2.1.22.1	Cryptanaerobacter	1	0	0	0	0	0	0	1	0	0	0	0
7	0.1.32.2.1.22.1.8	uncultured_bacterium	0	0	0	0	0	0	0	1	0	0	0	0
6	0.1.32.2.1.22.17	Thermincola	2	0	0	0	0	3	0	0	0	0	0	0
7	0.1.32.2.1.22.17.10	uncultured_bacterium	0	0	0	0	0	1	0	0	0	0	0	0
7	0.1.32.2.1.22.17.5	unclassified	0	0	0	0	0	2	0	0	0	0	0	0
6	0.1.32.2.1.22.18	unclassified	1	0	0	0	3	3	2	0	0	0	0	0
7	0.1.32.2.1.22.18.1	unclassified	0	0	0	0	3	3	2	0	0	0	0	0
6	0.1.32.2.1.22.19	uncultured	3	0	2	0	1	1	2	0	0	0	0	0
7	0.1.32.2.1.22.19.17	unclassified	0	0	0	0	0	1	0	0	0	0	0	0
7	0.1.32.2.1.22.19.22	uncultured_Firmicutes_bacterium	0	0	2	0	0	0	0	0	0	0	0	0
7	0.1.32.2.1.22.19.6	Desulfonosporus_sp._AAN04	0	0	0	0	1	0	2	0	0	0	0	0
6	0.1.32.2.1.22.2	Dehalobacter	3	0	0	0	4	3	0	0	0	0	0	0
7	0.1.32.2.1.22.2.11	unclassified	0	0	0	0	3	0	0	0	0	0	0	0
7	0.1.32.2.1.22.2.13	uncultured_bacterium	0	0	0	0	1	3	0	0	0	0	0	0
6	0.1.32.2.1.22.4	Desulfitibacter	1	0	1	0	1	1	0	0	0	0	0	0
7	0.1.32.2.1.22.4.1	Desulfitibacter_alkalitolerans	0	0	1	0	1	1	0	0	0	0	0	0
6	0.1.32.2.1.22.5	Desulfitispora	1	0	0	0	3	0	0	0	0	0	0	0
7	0.1.32.2.1.22.5.3	uncultured_Firmicutes_bacterium	0	0	0	0	3	0	0	0	0	0	0	0
6	0.1.32.2.1.22.8	Desulfosporosinus	3	1	0	0	2	0	0	0	0	0	0	0
7	0.1.32.2.1.22.8.40	unclassified	0	0	0	0	1	0	0	0	0	0	0	0
[truncated: 4,162 more rows]

## Sheet: Family-level only
				WHC2A 2011 this study	WHC2B 2010 this study	WHC2C 2011 this study	WHC2A 2012 post-recharge this study	WHC2A 2012 pre-recharge this study	WHC2B 2010 Brazelton et al. 2013	WHC2A sediment 2011 this study	WHC2B sediment 2011 this study	WHC2C sediment 2011 this study	Upstream 2011 this study	WHC2C 2011 this study
taxlevel	rankID	taxon	daughterlevels	Serp_TL_WHC2A_DNA3_Jun11_Bv4v5	Serp_TL_WHC2B_Aug10	Serp_TL_WHC2C_DNA2_Jun11_Bv4v5	Serp_TL_WHC2ab_9_12_Bv4v5	Serp_TL_WHC2b_1_5_12_Bv4v5	TL10.WHC2B.2010	TL11.95.747119	TL11.97.747109	TL11.99.747095	TL11.WHBup.DNA2	TL11.WHC2C.DNA1
5	0.1.47.6.4.4	Comamonadaceae	33	7928	2991	5683	10850	11118	17869	1288	1377	1817	500	9491
5	0.1.32.4.1.1	Erysipelotrichaceae	6	3269	2	347	1405	1712	7316	635	1228	519	0	41
5	0.1.32.2.7.3	SRB2	3	1797	11	214	2974	1736	2168	2	0	0	4	58
5	0.1.32.2.1.29	unclassified	1	876	0	63	6263	1311	55	3	1	0	3	1
5	0.1.32.2.1.25	Syntrophomonadaceae	4	789	4	86	3580	1521	1031	26	11	3	4	46
5	0.1.47.12.50.5	Xanthomonadaceae	17	769	271	638	490	836	408	58	112	395	29	385
5	0.1.64.1.1.1	unclassified	1	509	36	966	823	845	777	539	440	180	8984	695
5	0.1.7.6.1.3	Flavobacteriaceae	10	362	3	717	26	211	51	18	13	0	98	121
5	0.1.47.8.8.3	Desulfonatronaceae	1	356	0	30	136	1935	65	0	0	0	0	13
5	0.1.47.4.13.3	Acetobacteraceae	12	251	299	371	566	361	51	26	16	85	7	80
5	0.1.47.4.19.17	Sphingomonadaceae	10	165	84	410	532	543	36	47	35	52	22	115
5	0.1.7.5.1.1	Cyclobacteriaceae	4	143	2	204	39	403	9	39	46	12	4	89
5	0.1.32.7.1.1	unclassified	1	142	0	0	164	60	911	9	20	6	1	37
5	0.1.32.2.9.1	unclassified	1	139	0	7	921	134	603	87	77	11	1	21
5	0.1.13.11.1.1	unclassified	1	117	0	418	66	245	11	0	1	0	1239	87
5	0.1.46.10.2.1	Planctomycetaceae	16	111	16	843	3856	976	65	207	160	71	456	100
5	0.1.47.23.1.1	unclassified	1	97	3	453	107	204	53	47	55	41	1348	499
5	0.1.7.13.1.5	Chitinophagaceae	14	96	1	392	72	392	5	19	11	10	177	152
5	0.1.47.12.38.1	Moraxellaceae	6	91	2	110	207	438	2	1	0	0	82	223
5	0.1.7.3.1.13	ML635J-40_aquatic_group	3	69	5	11	174	354	566	2	5	2	0	5
5	0.1.7.5.1.2	Cytophagaceae	22	67	99	491	202	658	13	23	32	1	300	178
5	0.1.2.3.1.1	Coriobacteriaceae	2	66	0	45	1215	582	39	64	37	5	1	3
5	0.1.7.13.1.11	NS11-12_marine_group	7	62	1	120	42	196	10	0	2	0	38	47
5	0.1.47.6.19.1	unclassified	1	59	4	132	126	178	41	123	96	139	185	311
5	0.1.47.6.4.6	Oxalobacteraceae	13	52	0	128	67	89	1	8	6	0	145	72
5	0.1.47.4.14.18	mitochondria	15	51	0	325	66	231	0	2	4	1	332	34
5	0.1.47.4.4.1	Caulobacteraceae	6	45	3	183	198	201	9	27	31	90	16	53
5	0.1.26.3.7.1	FamilyI	19	42	24	498	141	214	11	22	18	16	757	196
5	0.1.23.1.1.2	OPB56	9	42	3	120	32	274	5	2	1	0	3	25
5	0.1.47.4.12.1	Rhodobacteraceae	19	41	152	196	411	268	44	67	106	109	10	44
5	0.1.47.6.10.2	Nitrosomonadaceae	5	39	2	271	391	308	5	22	22	0	167	135
5	0.1.32.2.1.8	Family_XII_Incertae_Sedis	3	39	0	13	3	2	40	4	0	0	0	5
5	0.1.7.16.1.1	unclassified	1	38	19	197	37	317	12	10	8	2	245	83
5	0.1.47.4.14.3	Family_Incertae_Sedis	8	37	6	280	46	123	1	1	2	0	96	153
5	0.1.47.4.22.1	unclassified	1	36	3	278	73	87	9	16	14	14	212	103
5	0.1.47.6.8.1	Methylophilaceae	3	28	0	33	1	19	1	4	2	0	19	18
5	0.1.47.8.13.1	0319-6G20	21	27	1	1062	137	135	10	1	1	0	2878	299
5	0.1.47.4.14.14	SM2D12	7	27	1	320	29	46	13	0	0	0	83	108
5	0.1.60.8.1.5	Verrucomicrobiaceae	6	27	1	120	78	59	5	20	16	3	83	93
5	0.1.47.12.27.2	Legionellaceae	4	24	1	205	443	103	3	2	2	0	116	54
5	0.1.7.13.1.17	Saprospiraceae	7	23	1	215	40	252	1	8	4	0	45	53
5	0.1.32.2.1.3	Clostridiaceae	6	23	4	20	81	36	37	5	3	3	2	7
5	0.1.47.12.52.1	unclassified	1	22	24	364	268	103	15	7	10	10	477	240
5	0.1.47.6.12.1	Rhodocyclaceae	16	22	1	63	93	34	28	6	4	0	61	19
5	0.1.7.13.1.21	env.OPS_17	6	21	0	125	14	79	2	6	7	0	267	43
5	0.1.1.1.20.8	unclassified	1	20	0	122	424	93	3	25	18	5	90	24
5	0.1.47.4.5.4	unclassified	1	20	1	64	10	56	1	0	1	0	2	10
5	0.1.47.12.27.1	Coxiellaceae	6	18	1	329	998	229	6	2	2	1	328	98
5	0.1.32.1.2.3	Family_XII_Incertae_Sedis	1	18	0	5	9	7	0	0	0	0	0	7
5	0.1.47.6.9.1	Neisseriaceae	11	17	0	210	58	26	6	0	0	0	251	109
5	0.1.47.4.13.15	Rhodospirillaceae	16	17	1	122	154	133	9	5	5	0	19	17
5	0.1.26.2.864.1	unclassified	1	16	9	329	83	221	0	14	14	14	1098	129
5	0.1.56.9.1.1	unclassified	1	16	3	399	314	104	4	2	0	0	244	73
5	0.1.47.6.4.7	unclassified	1	16	0	25	12	25	13	75	75	82	53	124
5	0.1.1.1.17.5	Family_Incertae_Sedis	3	16	1	53	35	80	2	7	6	2	31	10
5	0.1.47.4.14.9	Rickettsiaceae	3	15	7	272	7	53	2	0	1	1	124	80
5	0.1.36.1.3.1	Gemmatimonadaceae	3	15	0	70	56	80	2	43	47	5	118	25
5	0.1.22.1.1.4	Simkaniaceae	4	14	3	287	45	20	8	0	0	0	319	45
5	0.1.47.4.14.19	unclassified	1	14	2	106	9	38	0	0	0	0	89	21
5	0.1.47.12.50.7	uncultured	11	14	0	95	84	76	2	4	4	0	51	34
5	0.1.47.8.12.3	unclassified	1	13	0	111	121	76	2	9	18	0	363	25
5	0.1.47.4.13.7	Family_Incertae_Sedis	4	13	0	38	296	43	4	7	5	0	16	12
5	0.1.44.1.1.8	Nitrospiraceae	3	13	0	51	26	41	1	9	12	2	296	18
5	0.1.44.1.1.1	0319-6A21	5	13	0	77	51	32	0	28	20	2	17	21
5	0.1.26.2.217.1	unclassified	1	13	0	63	4	27	0	2	1	3	73	21
5	0.1.15.3.1.1	unclassified	1	12	0	439	41	21	4	0	0	0	7666	132
5	0.1.1.1.18.4	Family_Incertae_Sedis	2	12	0	90	130	67	1	22	26	2	38	14
5	0.1.47.6.4.2	Burkholderiaceae	9	12	0	28	39	9	2	1	2	1	14	12
5	0.1.52.2.1.1	unclassified	1	11	1	190	42	1	0	0	0	0	95	11
5	0.1.24.1.1.1	Anaerolineaceae	6	11	3	99	55	156	0	18	19	1	18	14
5	0.1.7.6.1.2	Cryomorphaceae	5	11	0	20	7	38	0	1	1	0	112	7
5	0.1.47.4.11.9	Bradyrhizobiaceae	9	11	0	50	67	13	1	33	23	4	26	19
5	0.1.14.4.1.1	unclassified	1	10	0	82	19	5	0	0	0	0	27	0
5	0.1.47.6.14.3	unclassified	1	10	0	45	77	43	2	2	5	0	48	19
5	0.1.7.13.1.18	Sphingobacteriaceae	7	10	1	59	32	11	1	0	0	0	51	16
5	0.1.4.6.1.1	unclassified	1	10	1	42	38	55	1	1	4	0	25	11
5	0.1.47.12.32.21	Oceanospirillaceae	2	10	0	8	8	18	3	0	0	0	0	8
5	0.1.47.12.16.1	Chromatiaceae	5	10	1	17	3	1	2	1	3	0	6	9
5	0.1.60.4.6.1	Opitutaceae	3	9	1	162	116	79	2	2	2	0	382	94
5	0.1.22.1.1.7	cvE6	5	9	0	242	51	39	10	0	0	0	262	33
5	0.1.47.12.30.4	unclassified	1	9	0	77	132	35	1	0	0	1	83	17
5	0.1.22.1.1.8	unclassified	1	9	1	120	74	13	3	4	1	2	114	19
5	0.1.47.8.13.13	Sandaracinaceae	5	9	0	20	10	19	1	3	4	0	108	9
5	0.1.47.4.14.5	Holosporaceae	4	9	5	45	28	20	3	3	2	0	80	12
5	0.1.47.12.47.9	Thiotrichaceae	6	9	1	9	16	2	0	0	0	0	5	0
5	0.1.7.15.2.1	unclassified	1	9	0	3	0	3	0	1	1	0	0	3
5	0.1.60.3.15.1	unclassified	1	8	0	78	39	82	3	7	3	0	571	82
5	0.1.56.3.1.1	unclassified	1	8	1	250	148	27	0	2	2	1	324	194
5	0.1.47.12.38.2	Pseudomonadaceae	3	8	1	94	53	17	3	0	2	2	154	87
5	0.1.47.6.4.1	Alcaligenaceae	6	8	1	45	32	40	2	1	3	0	42	7
5	0.1.32.2.1.15	Gracilibacteraceae	2	8	0	2	2	4	4	2	0	1	0	0
5	0.1.60.6.1.3	DA101_soil_group	5	7	0	24	89	19	4	184	115	23	8	15
5	0.1.14.10.1.1	unclassified	1	7	0	113	53	8	0	0	0	0	26	0
5	0.1.47.4.19.6	Erythrobacteraceae	5	7	53	34	50	86	1	8	15	11	2	3
5	0.1.7.5.1.6	unclassified	1	7	1	67	5	68	1	1	4	0	33	14
5	0.1.26.5.6.1	unclassified	1	7	0	50	64	45	3	1	0	0	31	7
5	0.1.1.1.18.5	RB41	6	7	0	37	39	39	0	13	9	0	9	2
5	0.1.1.1.3.1	Acidobacteriaceae_(Subgroup_1)	5	7	0	25	12	21	1	20	25	0	4	1
5	0.1.43.1.1.1	unclassified	1	6	0	96	16	15	0	0	0	0	946	19
5	0.1.47.8.4.2	Bdellovibrionaceae	3	6	0	203	24	27	2	3	1	1	930	136
5	0.1.7.13.1.23	unclassified	1	6	1	66	16	38	1	1	0	0	268	41
5	0.1.47.4.11.18	Family_Incertae_Sedis	3	6	0	37	156	33	1	5	3	6	15	12
5	0.1.22.1.1.3	Parachlamydiaceae	4	6	5	31	82	30	0	0	3	0	18	1
5	0.1.26.3.5.1	FamilyI	13	6	2	70	24	69	1	1	3	5	1	9
5	0.1.26.3.14.1	unclassified	1	6	0	31	43	40	0	1	11	3	19	12
5	0.1.26.3.6.2	FamilyII	1	6	0	10	2	34	0	2	1	1	1	10
5	0.1.47.4.14.8	RB446	2	6	0	8	6	12	0	0	2	0	3	0
5	0.1.7.15.5.1	unclassified	1	6	0	2	0	1	3	1	0	0	0	1
5	0.1.47.8.10.5	BVA18	2	6	0	3	0	3	0	3	1	0	0	1
5	0.1.46.14.6.1	unclassified	1	5	0	43	8	26	0	1	1	0	1125	13
5	0.1.47.12.5.1	Aeromonadaceae	2	5	1	129	15	12	15	0	0	1	142	46
5	0.1.46.7.12.4	Phycisphaeraceae	7	5	2	75	23	78	4	2	3	0	136	29
5	0.1.47.4.11.20	Hyphomicrobiaceae	11	5	2	101	104	27	0	20	28	6	38	11
5	0.1.2.2.11.14	Microbacteriaceae	16	5	1	42	20	26	4	11	12	21	9	11
5	0.1.47.4.11.2	A0839	4	5	1	24	38	26	3	4	3	0	9	7
5	0.1.47.4.19.16	SWB04	1	5	0	24	3	1	0	0	0	0	9	13
5	0.1.47.8.13.3	Cystobacteraceae	3	5	0	10	7	14	1	12	9	0	7	1
5	0.1.47.8.10.8	Desulfuromonadaceae	3	5	0	6	2	0	3	0	0	0	0	2
5	0.1.15.15.1.1	unclassified	1	4	0	222	27	11	1	0	0	0	614	11
5	0.1.47.8.4.1	Bacteriovoracaceae	5	4	0	258	16	13	2	2	1	0	583	234
5	0.1.31.1.1.6	Fibrobacteraceae	3	4	0	43	21	32	3	2	0	0	429	7
5	0.1.47.8.13.17	uncultured	12	4	0	139	34	51	0	5	0	0	80	32
5	0.1.47.12.20.1	Enterobacteriaceae	14	4	15	71	12	6	4	2	0	2	129	21
5	0.1.26.10.3.1	unclassified	1	4	0	47	6	3	4	0	0	0	77	8
5	0.1.47.8.13.6	Haliangiaceae	1	4	0	64	26	40	0	3	5	0	70	13
5	0.1.47.4.11.37	unclassified	1	4	0	51	68	26	4	59	50	9	63	21
5	0.1.26.2.885.1	unclassified	1	4	0	59	10	40	0	1	0	0	28	24
5	0.1.47.6.13.4	unclassified	1	4	0	24	54	58	0	9	6	0	1	4
5	0.1.5.11.1.1	unclassified	1	4	0	19	7	0	0	0	0	0	39	5
5	0.1.47.4.13.16	unclassified	1	4	0	30	35	29	3	4	6	0	17	22
5	0.1.32.2.1.10	Family_XI_Incertae_Sedis	5	4	0	2	12	7	24	1	0	0	1	0
5	0.1.1.2.5.1	Holophagaceae	3	4	0	10	1	8	1	6	2	0	0	4
5	0.1.47.8.21.1	unclassified	1	3	0	97	55	28	2	3	8	0	838	77
5	0.1.30.1.5.6	uncultured_bacterium	1	3	0	58	18	10	0	0	0	0	246	17
5	0.1.47.4.11.35	Xanthobacteraceae	9	3	2	37	175	15	1	15	5	0	32	17
5	0.1.32.2.1.21	P._palm_C-A_51	3	3	0	0	132	73	30	0	1	1	0	0
5	0.1.47.4.19.24	unclassified	1	3	1	43	31	64	3	6	6	5	22	14
5	0.1.47.4.11.26	Methylobacteriaceae	6	3	0	26	57	22	1	6	3	0	14	7
5	0.1.47.8.13.12	Polyangiaceae	4	3	0	42	21	21	2	14	8	1	37	25
5	0.1.32.2.1.19	Lachnospiraceae	4	3	3	34	22	19	19	1	0	0	31	1
5	0.1.1.1.17.8	SJA-149	5	3	0	16	9	32	0	0	3	0	2	4
5	0.1.1.1.20.12	uncultured_Acidobacteria_bacterium	1	3	0	10	15	21	0	0	0	0	2	0
5	0.1.47.8.8.4	Desulfovibrionaceae	1	3	0	16	6	0	4	0	0	0	6	15
5	0.1.7.13.1.10	LiUU-11-161	3	3	0	12	0	15	0	0	0	0	6	0
5	0.1.46.7.17.5	unclassified	1	3	0	12	12	10	0	3	4	1	3	5
5	0.1.47.8.13.10	Nannocystaceae	4	3	0	10	6	7	0	2	3	0	8	2
5	0.1.47.4.10.1	Parvularculaceae	1	3	0	6	5	9	0	0	0	0	1	3
5	0.1.1.2.8.3	unclassified	1	3	0	8	5	9	0	3	5	0	0	2
5	0.1.47.8.10.10	Geobacteraceae	2	3	0	6	6	2	0	4	1	2	0	2
5	0.1.47.8.10.15	M20-Pitesti	2	3	0	5	5	2	0	0	4	0	0	0
5	0.1.13.4.1.1	unclassified	1	2	0	102	9	3	3	0	1	0	746	47
5	0.1.7.13.1.12	PHOS-HE51	5	2	0	52	13	16	0	1	0	0	150	14
5	0.1.60.6.1.2	Chthoniobacteraceae	1	2	1	42	48	20	1	11	11	2	123	30
5	0.1.47.8.13.16	unclassified	1	2	0	30	10	14	2	15	23	0	118	24
5	0.1.60.2.1.1	Family_Incertae_Sedis	1	2	0	20	5	9	0	0	0	0	81	11
5	0.1.47.12.30.7	uncultured_bacterium	1	2	1	46	64	16	0	0	0	0	25	15
5	0.1.47.12.50.1	Family_Incertae_Sedis	3	2	1	17	14	15	0	1	5	1	53	14
5	0.1.47.4.13.6	DA111	5	2	0	4	52	5	1	4	2	0	2	3
5	0.1.24.2.1.1	Caldilineaceae	3	2	0	6	51	11	1	3	3	0	6	2
5	0.1.47.4.4.2	Hyphomonadaceae	5	2	1	48	15	42	7	5	8	0	21	22
5	0.1.1.1.10.1	unclassified	1	2	0	13	40	18	0	11	5	0	1	1
5	0.1.23.1.1.3	SJA-28	3	2	0	15	32	40	0	2	0	0	1	1
5	0.1.47.4.19.8	GOBB3-C201	5	2	0	20	1	3	0	3	4	1	37	7
5	0.1.46.7.17.9	uncultured_bacterium	1	2	0	33	24	16	0	5	3	1	15	4
5	0.1.47.12.27.3	unclassified	1	2	0	13	10	3	0	0	0	0	30	16
5	0.1.47.8.20.1	Syntrophaceae	6	2	0	12	28	6	0	4	4	0	6	4
5	0.1.47.4.11.30	Phyllobacteriaceae	8	2	0	5	27	16	2	4	5	2	5	4
5	0.1.47.8.13.15	mle1-27	4	2	0	16	4	5	0	0	2	0	24	0
5	0.1.7.5.1.3	Flammeovirgaceae	7	2	2	8	0	21	0	4	0	0	4	1
5	0.1.26.5.2.1	unclassified	1	2	0	20	13	15	1	0	0	0	6	5
5	0.1.5.14.1.1	unclassified	1	2	0	19	1	0	0	0	0	0	10	0
5	0.1.47.8.7.3	Nitrospinaceae	2	2	0	17	16	13	0	7	4	1	14	3
5	0.1.47.12.30.2	Legionella-like_amoebal_pathogen_HT99	1	2	0	3	15	14	3	0	0	2	0	0
5	0.1.32.1.5.3	Carnobacteriaceae	4	2	0	1	3	0	0	0	0	0	15	1
5	0.1.32.2.1.22	Peptococcaceae	11	2	3	1	14	11	4	1	0	0	0	0
5	0.1.47.12.29.7	Methylococcaceae	6	2	2	13	6	8	0	1	0	0	14	2
5	0.1.32.1.2.2	Bacillaceae	3	2	0	2	8	7	0	0	1	1	6	0
5	0.1.32.5.1.2	Veillonellaceae	6	2	0	6	3	2	1	0	1	0	0	0
5	0.1.4.2.1.6	uncultured_bacterium	1	2	0	5	5	5	0	0	0	0	2	1
5	0.1.1.3.1.1	unclassified	1	2	0	2	5	2	0	2	1	0	3	2
5	0.1.47.4.14.6	LR_A2-29	3	2	0	5	0	4	0	0	0	0	3	1
5	0.1.1.2.8.2	freshwater_sediment_metagenome	1	2	0	5	0	2	0	2	1	0	0	0
5	0.1.32.1.2.11	Staphylococcaceae	2	2	1	4	2	2	1	0	0	0	2	0
5	0.1.47.6.10.1	Gallionellaceae	4	2	0	4	4	2	0	0	0	0	4	1
5	0.1.60.3.6.1	unclassified	1	2	0	2	0	1	0	0	0	0	4	0
5	0.1.47.6.13.10	uncultured_Rhodocyclaceae_bacterium	1	2	0	3	1	2	0	1	1	0	1	0
5	0.1.47.8.8.5	unclassified	1	2	0	0	0	2	0	0	0	0	0	0
5	0.1.26.2.274.1	unclassified	1	2	0	0	0	0	0	0	0	0	0	0
5	0.1.15.8.1.1	unclassified	1	1	0	77	6	4	0	0	0	0	692	14
5	0.1.30.1.6.1	unclassified	1	1	0	11	4	1	1	0	0	0	300	5
5	0.1.7.13.1.9	KD3-93	3	1	0	25	1	7	0	0	0	0	174	15
5	0.1.30.1.7.4	uncultured_Termite_group_1_bacterium	1	1	0	10	14	3	0	0	1	0	123	4
5	0.1.7.13.1.1	AKYH767	3	1	0	7	3	6	0	1	1	0	91	2
5	0.1.30.1.7.2	unclassified	1	1	0	5	11	4	0	0	0	0	88	2
5	0.1.30.1.4.6	uncultured_bacterium	1	1	0	9	1	1	0	0	0	0	80	3
5	0.1.46.13.1.1	unclassified	1	1	0	16	41	8	0	2	0	0	71	6
5	0.1.53.1.15.5	Leptospiraceae	3	1	2	27	4	60	0	0	0	0	2	2
5	0.1.46.6.8.1	unclassified	1	1	0	13	6	16	0	0	0	0	53	3
5	0.1.33.1.1.5	uncultured_Flavobacteriaceae_bacterium	1	1	0	15	1	2	2	0	0	0	50	6
5	0.1.47.4.14.16	TK34	2	1	0	12	45	16	1	0	0	0	17	4
5	0.1.46.9.1.1	unclassified	1	1	0	7	7	3	0	0	0	0	39	1
5	0.1.7.3.1.18	Porphyromonadaceae	4	1	3	38	5	18	1	0	0	0	5	3
5	0.1.43.12.1.1	unclassified	1	1	0	6	4	3	0	0	0	0	36	1
5	0.1.60.6.1.4	FukuN18_freshwater_group	5	1	0	17	30	11	7	2	3	0	14	34
5	0.1.1.1.19.1	unclassified	1	1	0	6	8	7	0	1	0	0	32	2
5	0.1.4.2.1.1	Chthonomonadaceae	1	1	0	8	3	31	0	0	0	0	3	2
5	0.1.6.3.1.1	unclassified	1	1	0	14	30	10	0	0	0	0	12	0
5	0.1.47.4.13.12	MNC12	4	1	0	3	30	5	0	2	3	0	1	0
5	0.1.47.4.13.8	I-10	5	1	0	9	29	8	0	1	1	0	4	3
5	0.1.47.8.10.18	unclassified	1	1	0	8	27	14	6	11	6	0	1	4
5	0.1.32.2.1.24	Ruminococcaceae	9	1	2	27	21	15	5	0	2	0	5	8
5	0.1.26.8.4.1	unclassified	1	1	0	27	23	12	0	0	0	1	10	5
5	0.1.26.4.2.1	unclassified	1	1	0	27	14	5	0	0	0	0	2	2
5	0.1.47.12.50.4	Solimonadaceae	2	1	2	26	9	10	0	0	0	0	2	5
5	0.1.47.12.32.5	CrystalBog021C3	3	1	0	25	0	0	0	0	0	0	25	12
5	0.1.26.9.4.1	unclassified	1	1	0	22	24	17	1	0	0	0	1	2
5	0.1.24.19.4.1	unclassified	1	1	1	4	24	6	0	1	0	1	2	0
5	0.1.4.1.1.6	uncultured_bacterium	1	1	0	24	2	16	0	0	0	0	0	8
5	0.1.26.10.4.1	unclassified	1	1	0	23	1	9	0	0	0	0	6	0
5	0.1.20.2.1.1	unclassified	1	1	0	10	9	6	1	2	4	0	22	5
5	0.1.10.1.1.1	unclassified	1	1	0	9	20	20	0	1	1	0	5	0
5	0.1.2.1.1.1	Acidimicrobiaceae	4	1	1	5	19	5	1	3	2	3	5	0
5	0.1.47.12.30.13	uncultured_proteobacterium	1	1	0	7	10	11	0	0	1	0	19	2
5	0.1.60.5.5.1	unclassified	1	1	0	2	1	1	0	0	0	0	19	5
5	0.1.26.10.1.1	unclassified	1	1	0	18	6	8	0	0	0	0	16	3
5	0.1.47.4.5.7	uncultured_bacterium	1	1	0	17	10	13	1	1	1	0	0	8
5	0.1.61.4.1.1	unclassified	1	1	0	17	11	2	0	0	0	0	6	2
5	0.1.26.9.3.1	unclassified	1	1	0	4	16	9	0	0	0	0	1	2
5	0.1.7.12.5.1	unclassified	1	1	14	1	2	6	0	0	0	0	0	0
5	0.1.47.12.30.15	uncultured_soil_bacterium	1	1	0	11	12	13	2	0	0	0	7	7
5	0.1.47.8.18.2	unclassified	1	1	0	13	11	12	1	6	6	0	9	0
5	0.1.2.1.1.7	uncultured	9	1	1	7	13	7	0	8	2	2	9	2
5	0.1.32.1.2.7	Paenibacillaceae	4	1	0	2	9	13	0	9	13	1	0	1
5	0.1.4.1.1.2	unclassified	1	1	0	8	7	12	1	0	0	0	0	5
5	0.1.1.1.17.9	unclassified	1	1	1	7	6	7	0	7	0	0	12	2
5	0.1.26.3.8.2	FamilyII	2	1	0	11	0	6	0	0	4	0	3	1
5	0.1.1.1.19.5	uncultured_Acidobacterium_sp.	1	1	0	3	4	5	0	0	0	0	10	0
5	0.1.47.8.10.9	GR-WP33-58	4	1	0	6	3	10	0	0	0	0	7	1
5	0.1.47.4.11.19	FukuN57	1	1	0	4	9	6	1	1	3	2	3	1
5	0.1.47.4.13.11	KCM-B-60	2	1	0	9	3	2	0	0	0	0	3	2
5	0.1.47.4.14.21	uncultured_alpha_proteobacterium	1	1	0	9	0	1	0	0	0	0	2	1
5	0.1.19.17.1.1	unclassified	1	1	0	6	1	1	1	0	0	0	8	1
5	0.1.28.1.1.1	Deinococcaceae	2	1	0	1	8	2	0	0	0	0	1	0
5	0.1.46.7.14.1	unclassified	1	1	0	2	2	1	0	0	0	0	8	0
5	0.1.20.4.1.1	unclassified	1	1	0	5	3	7	0	0	0	0	2	3
5	0.1.1.1.17.4	Elev-16S-1166	2	1	0	2	2	7	0	1	0	0	0	1
5	0.1.60.3.2.1	Family_Incertae_Sedis	1	1	0	4	2	1	0	1	0	0	7	3
5	0.1.47.12.50.6	unclassified	1	1	1	2	0	4	0	0	3	1	6	1
5	0.1.47.6.3.1	unclassified	1	1	0	3	5	6	0	0	0	0	0	0
5	0.1.5.28.1.1	unclassified	1	1	0	4	2	0	0	0	0	0	6	1
5	0.1.52.1.1.1	unclassified	1	1	0	5	0	0	0	0	0	0	6	0
5	0.1.46.7.17.13	uncultured_planctomycete	1	1	0	0	1	0	1	0	0	0	5	1
5	0.1.1.1.20.21	uncultured_Holophaga_sp.	1	1	0	5	3	0	0	0	0	0	0	0
5	0.1.60.3.21.1	unclassified	1	1	0	1	1	5	0	0	0	0	5	4
5	0.1.7.12.4.1	unclassified	1	1	0	0	0	5	0	0	0	0	0	0
5	0.1.47.4.19.4	DSSF69	1	1	0	0	0	0	0	0	0	0	5	0
5	0.1.32.1.2.14	unclassified	1	1	0	1	3	4	1	4	3	1	0	1
5	0.1.4.7.1.1	unclassified	1	1	0	4	1	3	1	0	0	0	0	1
5	0.1.7.13.1.19	WCHB1-69	5	1	0	4	0	4	1	0	0	0	0	0
5	0.1.47.6.3.3	uncultured_bacterium	1	1	0	2	4	2	0	2	3	0	4	1
5	0.1.47.8.12.11	uncultured_Myxococcales_bacterium	1	1	0	4	2	4	0	0	0	0	0	0
5	0.1.43.4.1.1	unclassified	1	1	0	1	1	4	0	0	0	0	0	0
5	0.1.1.4.5.1	unclassified	1	1	0	0	0	4	0	0	0	0	0	0
5	0.1.47.12.25.6	uncultured_gamma_proteobacterium	1	1	0	1	0	1	0	0	0	0	4	0
5	0.1.26.5.4.1	unclassified	1	1	0	1	3	2	1	0	0	0	0	0
5	0.1.47.4.13.13	MND8	4	1	0	3	3	2	0	3	3	1	0	0
5	0.1.1.3.6.1	unclassified	1	1	0	1	3	1	0	0	0	0	0	0
5	0.1.24.7.7.1	unclassified	1	1	0	0	3	0	0	1	0	0	0	0
5	0.1.24.8.3.1	unclassified	1	1	0	0	3	0	0	0	0	0	0	0
5	0.1.47.4.13.4	B79	3	1	0	3	2	2	0	0	0	0	0	0
5	0.1.4.2.1.2	unclassified	1	1	0	0	1	1	0	0	0	0	0	3
5	0.1.61.9.1.1	unclassified	1	1	0	1	1	1	0	0	0	0	3	0
5	0.1.47.16.3.1	unclassified	1	1	0	1	0	3	0	0	0	0	0	0
5	0.1.59.1.1.1	Thermotogaceae	2	1	0	2	0	0	1	0	0	0	0	0
5	0.1.1.2.8.16	uncultured_proteobacterium	1	1	0	2	2	2	0	0	0	0	0	0
5	0.1.4.1.1.9	uncultured_soil_bacterium	1	1	0	0	1	2	0	0	0	0	0	0
5	0.1.24.14.3.1	unclassified	1	1	0	2	1	1	0	0	0	0	1	0
5	0.1.47.4.11.1	1174-901-12	4	1	0	2	1	0	0	0	0	0	2	1
5	0.1.20.24.1.1	unclassified	1	1	0	0	0	2	0	0	0	0	0	0
5	0.1.7.9.14.1	unclassified	1	1	0	0	0	1	1	0	0	0	0	0
5	0.1.4.16.1.1	unclassified	1	1	0	1	1	1	0	0	0	0	1	1
5	0.1.1.2.8.7	uncultured_Acidobacterium_sp.	1	1	0	1	1	1	0	1	0	0	0	0
5	0.1.7.3.1.4	Bacteroidaceae	1	1	0	0	1	1	0	0	0	0	0	0
5	0.1.26.1.2.1	unclassified	1	1	0	1	1	0	0	0	0	0	0	0
5	0.1.32.2.1.7	Family_XIII_Incertae_Sedis	3	1	0	1	1	0	0	0	0	0	0	0
5	0.1.2.7.2.1	Nitriliruptoraceae	1	1	0	0	1	0	0	1	0	0	0	0
5	0.1.47.6.14.11	uncultured_Rhodocyclaceae_bacterium	1	1	0	0	1	0	0	0	0	0	0	0
5	0.1.26.3.16.1	unclassified	1	1	0	0	0	1	0	0	0	0	0	0
5	0.1.61.5.1.1	unclassified	1	1	0	1	0	0	0	0	0	0	0	0
5	0.1.13.19.1.1	unclassified	1	1	0	0	0	0	0	0	0	0	1	0
5	0.1.1.2.10.1	unclassified	1	1	0	0	0	0	0	0	0	0	0	0
5	0.1.1.3.4.1	unclassified	1	1	0	0	0	0	0	0	0	0	0	0
5	0.1.47.6.6.2	unclassified	1	1	0	0	0	0	0	0	0	0	0	0
5	0.1.47.6.6.9	uncultured_beta_proteobacterium	1	1	0	0	0	0	0	0	0	0	0	0
5	0.1.60.3.20.1	unclassified	1	1	0	0	0	0	0	0	0	0	0	0
5	0.1.46.14.2.1	unclassified	1	0	0	45	21	16	1	0	0	0	3910	24
5	0.1.15.9.1.1	unclassified	1	0	0	16	1	0	0	0	0	0	533	11
5	0.1.46.14.3.1	unclassified	1	0	0	16	1	1	2	0	0	0	522	6
5	0.1.43.7.1.1	unclassified	1	0	0	24	9	3	0	0	0	0	174	4
5	0.1.30.1.4.2	unclassified	1	0	0	14	6	1	0	0	0	0	137	13
5	0.1.46.14.7.1	unclassified	1	0	0	3	2	3	0	0	0	0	135	1
5	0.1.60.9.1.1	unclassified	1	0	0	14	7	6	11	0	3	0	116	23
5	0.1.13.23.1.1	unclassified	1	0	0	6	0	1	0	0	1	0	102	2
5	0.1.47.4.11.21	JG34-KF-361	5	0	0	7	90	1	0	3	1	0	5	2
5	0.1.60.3.25.1	unclassified	1	0	0	18	9	18	0	0	0	0	85	1
5	0.1.30.1.6.3	uncultured_bacterium	1	0	0	10	5	0	1	0	0	0	70	0
5	0.1.47.4.11.32	Rhizobiaceae	5	0	0	21	62	7	1	0	1	0	1	3
5	0.1.47.8.12.1	bacterium_enrichment_culture_clone_B126	1	0	0	52	9	2	0	0	0	0	43	3
5	0.1.60.5.1.1	unclassified	1	0	0	7	0	0	0	0	0	0	49	6
5	0.1.30.1.5.1	unclassified	1	0	0	5	0	0	0	0	0	0	48	2
5	0.1.7.5.1.4	MWH-CFBk5	2	0	0	4	0	1	0	0	0	0	42	0
5	0.1.15.4.1.1	unclassified	1	0	0	2	0	0	0	0	0	0	42	1
5	0.1.46.7.14.3	uncultured_bacterium	1	0	0	7	2	6	0	0	0	0	41	3
5	0.1.46.6.3.1	unclassified	1	0	0	7	24	4	0	1	2	0	40	3
5	0.1.26.2.911.1	unclassified	1	0	0	39	2	8	0	0	0	0	17	6
5	0.1.30.1.4.7	uncultured_soil_bacterium	1	0	0	8	1	0	0	0	0	0	39	3
5	0.1.2.2.14.2	Propionibacteriaceae	4	0	0	0	37	12	0	0	0	0	0	0
5	0.1.1.1.18.1	2014-11-24	6	0	0	19	25	37	0	4	1	0	9	5
5	0.1.30.1.7.6	uncultured_bacterium	1	0	0	13	8	5	0	0	0	0	37	0
5	0.1.26.13.1.1	unclassified	1	0	0	22	6	8	0	1	1	0	37	4
5	0.1.30.1.12.1	unclassified	1	0	0	6	0	1	0	0	0	0	37	2
5	0.1.7.9.10.1	unclassified	1	0	0	0	15	32	0	0	0	0	0	0
5	0.1.7.6.1.4	NS9_marine_group	4	0	2	7	8	30	0	2	1	0	15	3
5	0.1.47.6.4.3	CM1G08	1	0	0	0	0	0	0	0	0	0	30	0
5	0.1.53.1.15.7	Spirochaetaceae	4	0	1	29	3	11	3	0	1	0	10	6
5	0.1.1.1.20.54	uncultured_prokaryote	1	0	0	9	29	3	0	0	0	0	3	0
5	0.1.47.4.11.24	MNG7	6	0	0	18	28	9	0	6	11	0	8	2
5	0.1.47.12.6.1	Alteromonadaceae	11	0	0	27	5	8	9	0	1	0	22	17
5	0.1.60.6.1.6	Xiphinematobacteraceae	1	0	1	6	26	6	6	14	9	3	11	6
5	0.1.46.9.4.1	unclassified	1	0	0	7	2	5	0	0	0	0	26	1
5	0.1.47.4.14.20	uncultured	3	0	0	25	0	2	1	0	0	0	4	3
5	0.1.2.11.1.1	Gaiellaceae	1	0	0	6	25	16	0	8	5	0	2	0
5	0.1.7.9.4.1	unclassified	1	0	0	1	11	24	3	0	0	0	1	2
5	0.1.47.4.11.38	uncultured	3	0	0	1	22	0	0	0	0	0	0	0
5	0.1.47.4.11.23	KF-JG30-B3	2	0	0	9	6	5	0	0	2	0	22	4
5	0.1.7.12.2.1	unclassified	1	0	0	1	0	22	0	0	0	0	0	0
5	0.1.15.12.1.1	unclassified	1	0	0	4	0	0	0	0	0	0	21	1
5	0.1.43.2.1.1	unclassified	1	0	0	3	4	1	0	0	0	0	20	2
5	0.1.4.1.1.1	Armatimonadaceae	1	0	0	20	2	8	0	0	0	0	2	2
5	0.1.30.1.6.4	uncultured_prokaryote	1	0	0	0	0	0	0	0	0	0	20	1
5	0.1.60.6.1.7	unclassified	1	0	0	15	19	11	6	5	4	1	19	15
5	0.1.24.10.2.1	unclassified	1	0	0	3	5	3	0	19	8	1	4	2
5	0.1.30.1.5.8	uncultured_soil_bacterium	1	0	0	2	0	1	0	0	0	0	19	0
5	0.1.47.20.9.1	unclassified	1	0	0	18	10	11	0	0	0	0	11	4
5	0.1.46.2.5.1	unclassified	1	0	0	2	2	2	0	1	0	0	18	2
5	0.1.57.1.8.1	Mycoplasmataceae	3	0	0	0	0	0	0	0	0	0	18	0
5	0.1.47.8.12.13	uncultured_Syntrophobacteraceae_bacterium	1	0	0	1	17	2	0	1	0	0	1	0
5	0.1.47.8.13.11	Phaselicystidaceae	1	0	0	17	1	5	0	0	4	0	11	5
5	0.1.2.12.1.1	unclassified	1	0	0	3	16	2	0	2	1	1	3	2
5	0.1.47.6.13.12	uncultured_bacterium	1	0	0	7	11	16	0	0	0	0	0	0
5	0.1.23.2.1.2	BSV26	6	0	0	14	5	11	0	0	1	0	16	2
5	0.1.30.1.3.3	uncultured_bacterium	1	0	0	0	2	1	0	0	0	0	16	0
5	0.1.43.13.1.1	unclassified	1	0	0	0	0	0	0	0	0	0	16	1
5	0.1.47.20.1.1	unclassified	1	0	0	15	5	13	1	1	0	0	15	3
5	0.1.47.4.11.16	F0723	5	0	0	6	15	12	0	0	0	0	0	0
5	0.1.32.1.2.9	Planococcaceae	5	0	0	0	3	2	0	0	0	0	15	0
5	0.1.46.7.19.1	unclassified	1	0	0	3	0	1	0	1	2	0	15	1
5	0.1.47.8.7.2	Desulfobulbaceae	6	0	0	2	14	1	4	1	0	0	0	3
5	0.1.2.11.1.3	uncultured	11	0	0	6	13	7	0	14	11	3	4	2
5	0.1.47.12.50.3	Nevskiaceae	4	0	0	14	11	9	0	0	0	0	5	6
5	0.1.60.4.9.1	unclassified	1	0	0	9	9	5	0	0	0	0	11	14
5	0.1.26.4.10.1	unclassified	1	0	0	14	4	13	0	0	0	0	3	2
5	0.1.60.3.17.1	unclassified	1	0	0	6	1	1	0	0	0	0	14	0
5	0.1.47.6.14.9	uncultured_Nitrosomonadaceae_bacterium	1	0	0	1	0	0	0	0	0	0	14	1
5	0.1.47.12.47.3	EV818SWSAP88	3	0	0	13	13	13	2	0	0	0	4	1
5	0.1.2.11.2.3	480-2	6	0	0	0	1	4	0	13	9	2	1	1
5	0.1.24.15.1.1	unclassified	1	0	0	3	13	2	0	1	1	0	3	2
5	0.1.47.4.11.4	Aurantimonadaceae	2	0	0	0	13	0	0	0	1	0	0	0
5	0.1.1.1.19.7	uncultured_bacterium	1	0	0	5	6	0	0	0	0	0	13	1
5	0.1.5.13.1.1	unclassified	1	0	0	4	5	0	0	0	0	0	13	1
5	0.1.26.2.231.1	unclassified	1	0	0	13	3	8	0	0	0	0	0	0
5	0.1.2.1.1.3	Iamiaceae	1	0	0	0	12	4	0	0	0	1	0	0
5	0.1.10.7.1.1	unclassified	1	0	0	3	12	4	0	0	0	0	0	0
5	0.1.56.14.1.1	unclassified	1	0	2	4	12	3	0	0	0	0	4	1
5	0.1.24.19.10.1	unclassified	1	0	0	2	12	1	0	0	0	0	0	0
5	0.1.15.7.1.1	unclassified	1	0	0	7	1	1	0	0	0	0	12	0
5	0.1.60.4.11.7	uncultured_bacterium	1	0	0	12	0	0	0	1	0	0	4	4
5	0.1.1.1.20.17	uncultured_Anaeromyxobacter_sp.	1	0	0	0	0	0	0	0	0	0	12	0
5	0.1.14.12.1.1	unclassified	1	0	0	11	4	0	0	0	0	0	5	0
5	0.1.18.6.1.1	unclassified	1	0	0	0	0	0	0	0	0	0	11	3
5	0.1.60.5.2.1	unclassified	1	0	0	0	0	0	0	1	0	0	11	3
5	0.1.47.8.12.19	uncultured_marine_bacterium	1	0	0	0	0	0	0	0	0	0	11	2
5	0.1.32.1.5.14	Streptococcaceae	2	0	0	0	3	10	1	0	0	0	2	0
5	0.1.47.4.11.33	Rhodobiaceae	3	0	1	7	10	7	0	1	5	1	0	1
5	0.1.2.2.8.6	Sporichthyaceae	4	0	0	5	4	2	0	2	0	1	10	0
5	0.1.24.15.4.1	unclassified	1	0	1	2	10	6	0	3	0	0	2	0
5	0.1.47.4.11.36	alphaI_cluster	5	0	0	9	10	6	0	1	0	0	0	0
5	0.1.1.1.10.2	uncultured_Acidobacteria_bacterium	1	0	0	2	10	3	0	2	5	0	0	0
5	0.1.61.1.1.1	unclassified	1	0	0	9	10	0	0	0	0	0	3	2
5	0.1.47.8.12.26	uncultured_soil_bacterium	1	0	0	0	1	0	0	10	4	0	0	0
5	0.1.47.12.16.2	Ectothiorhodospiraceae	1	0	0	4	0	1	0	0	0	0	10	3
5	0.1.46.2.6.1	unclassified	1	0	0	4	0	1	0	0	0	0	10	0
5	0.1.2.1.1.6	unclassified	1	0	0	1	9	2	1	4	5	1	7	1
5	0.1.47.4.13.10	KCM-B-15	3	0	0	4	9	2	0	5	1	0	0	1
5	0.1.26.8.8.1	unclassified	1	0	0	0	9	1	0	0	0	0	0	1
5	0.1.24.3.2.5	Roseiflexaceae	1	0	0	1	9	0	0	0	2	0	1	1
5	0.1.46.7.6.3	uncultured_planctomycete	1	0	0	9	2	6	0	0	0	0	0	0
5	0.1.10.14.1.1	unclassified	1	0	0	1	1	9	0	0	0	0	0	0
5	0.1.7.3.1.22	Rikenellaceae	6	0	2	9	1	0	0	1	0	0	0	2
5	0.1.30.1.10.3	uncultured_bacterium	1	0	0	0	1	0	0	0	0	0	9	0
5	0.1.26.2.901.1	unclassified	1	0	0	9	0	0	0	0	0	0	0	1
5	0.1.46.9.7.1	unclassified	1	0	0	1	0	0	0	0	0	0	9	0
5	0.1.47.6.13.9	uncultured_Nitrosomonadaceae_bacterium	1	0	0	1	5	8	0	1	0	1	0	0
5	0.1.7.2.1.1	unclassified	1	0	0	0	8	0	0	0	0	0	0	0
5	0.1.1.2.6.1	43F-1404R	4	0	0	0	7	8	0	0	1	0	1	0
5	0.1.1.1.16.6	uncultured_soil_bacterium	1	0	0	1	5	8	0	1	1	0	0	0
5	0.1.46.14.13.1	unclassified	1	0	0	8	4	4	0	0	0	0	0	1
5	0.1.36.1.7.1	unclassified	1	0	0	0	1	0	0	0	0	0	8	0
5	0.1.27.1.1.1	Deferribacteraceae	1	0	0	8	0	0	0	0	0	0	0	0
5	0.1.24.16.2.1	unclassified	1	0	0	2	0	0	0	0	1	0	8	0
5	0.1.46.14.4.1	unclassified	1	0	0	1	0	0	0	0	0	0	8	0
5	0.1.2.2.19.1	unclassified	1	0	0	2	4	1	1	3	7	3	1	1
5	0.1.47.6.10.3	unclassified	1	0	0	1	7	3	1	4	1	0	0	7
5	0.1.47.18.7.1	unclassified	1	0	0	1	5	3	1	0	0	0	7	2
5	0.1.2.2.8.4	Geodermatophilaceae	4	0	0	1	3	7	0	6	0	1	1	0
5	0.1.24.21.1.1	unclassified	1	0	0	2	7	7	0	3	4	0	5	0
5	0.1.47.9.6.1	unclassified	1	0	0	0	7	2	0	1	0	0	1	0
5	0.1.47.8.12.23	uncultured_proteobacterium	1	0	0	4	7	1	0	2	1	0	0	2
5	0.1.1.1.20.15	uncultured_Acidobacteriales_bacterium	1	0	0	4	7	1	0	0	0	0	0	0
5	0.1.1.1.2.6	uncultured_bacterium	1	0	0	0	7	0	0	0	0	0	0	0
5	0.1.26.10.2.1	unclassified	1	0	0	1	3	7	0	0	0	0	2	0
5	0.1.20.3.1.1	unclassified	1	0	0	1	2	7	0	0	0	0	3	1
5	0.1.46.7.6.1	unclassified	1	0	0	7	2	5	0	0	0	0	0	1
5	0.1.47.12.47.2	CHAB-XI-27	1	0	0	7	0	1	0	0	0	0	2	2
5	0.1.47.12.25.3	unclassified	1	0	0	1	0	1	0	0	0	0	7	2
5	0.1.47.6.14.13	uncultured_bacterium	1	0	0	7	0	0	0	0	0	0	2	1
5	0.1.47.12.48.1	Vibrionaceae	1	0	0	1	0	0	0	0	0	0	7	0
5	0.1.47.8.4.3	unclassified	1	0	0	0	0	0	0	0	0	0	7	0
5	0.1.47.8.7.1	Desulfobacteraceae	6	0	0	3	2	0	2	1	0	0	6	1
5	0.1.2.11.1.2	unclassified	1	0	0	3	4	2	1	6	2	1	3	1
5	0.1.60.3.34.1	unclassified	1	0	0	1	2	6	1	0	0	0	1	0
5	0.1.60.6.1.1	01D2Z36	2	0	0	1	6	4	0	0	0	1	0	0
5	0.1.2.6.1.1	unclassified	1	0	0	1	5	2	0	5	6	1	4	0
5	0.1.22.1.1.1	Chlamydiaceae	3	0	0	0	6	4	0	0	2	0	0	0
5	0.1.5.12.1.1	unclassified	1	0	0	4	1	0	0	0	0	0	6	0
5	0.1.46.6.5.1	unclassified	1	0	0	2	1	0	0	0	0	0	6	0
5	0.1.47.8.9.1	Desulfurellaceae	1	0	0	6	0	1	0	2	3	0	6	1
5	0.1.32.1.5.4	Enterococcaceae	3	0	2	6	0	0	0	1	0	0	3	0
5	0.1.24.10.5.1	unclassified	1	0	0	0	0	0	0	6	4	0	3	3
5	0.1.4.19.1.1	unclassified	1	0	0	0	2	5	2	0	0	0	0	0
5	0.1.61.6.1.1	unclassified	1	0	0	1	5	2	1	0	0	0	1	0
5	0.1.47.4.14.2	EF100-94H03	2	0	0	0	5	1	1	0	0	0	0	0
5	0.1.2.2.13.6	unclassified	1	0	0	0	5	0	1	0	0	0	0	0
5	0.1.47.4.11.8	Beijerinckiaceae	5	0	0	1	1	0	1	5	5	0	0	1
5	0.1.60.8.1.2	DEV007	3	0	0	0	5	3	0	5	4	1	0	1
5	0.1.2.2.11.5	Cellulomonadaceae	2	0	0	0	5	2	0	0	0	1	0	0
5	0.1.47.4.11.6	BCf3-20	3	0	0	1	5	3	0	0	1	0	2	0
5	0.1.47.8.12.15	uncultured_bacterium	1	0	0	0	5	3	0	0	0	0	0	0
5	0.1.1.1.20.23	uncultured_bacterium	1	0	0	4	5	2	0	0	0	0	1	0
5	0.1.1.1.10.4	uncultured_Acidobacteriales_bacterium	1	0	0	3	5	2	0	2	1	0	1	0
5	0.1.46.7.18.4	uncultured_bacterium	1	0	0	0	5	2	0	0	0	0	4	0
5	0.1.47.8.12.7	uncultured_Desulfuromonadales_bacterium	1	0	0	0	5	2	0	0	0	0	0	0
5	0.1.56.23.1.1	unclassified	1	0	0	4	5	1	0	0	0	0	0	0
5	0.1.47.8.12.27	unidentified	1	0	0	1	5	1	0	0	0	0	0	0
5	0.1.2.2.6.4	Mycobacteriaceae	1	0	2	1	5	0	0	3	3	0	0	0
5	0.1.1.1.2.1	unclassified	1	0	0	0	5	0	0	0	0	0	0	0
5	0.1.2.2.13.8	uncultured_actinobacterium	1	0	0	0	5	0	0	0	0	0	0	0
5	0.1.4.23.1.1	unclassified	1	0	0	0	5	0	0	0	0	0	0	0
5	0.1.46.9.3.1	unclassified	1	0	0	0	5	0	0	0	0	0	0	0
5	0.1.47.6.14.15	uncultured_beta_proteobacterium	1	0	1	5	4	3	0	0	0	0	2	0
5	0.1.47.8.14.1	Syntrophorhabdaceae	1	0	0	5	2	4	0	0	0	0	0	0
5	0.1.2.2.12.1	Micromonosporaceae	5	0	0	1	2	1	0	1	5	0	1	0
5	0.1.56.11.1.1	unclassified	1	0	0	5	2	0	0	0	0	0	1	0
5	0.1.26.3.15.9	unclassified	1	0	0	1	1	5	0	0	0	0	0	1
5	0.1.1.1.13.10	uncultured_bacterium	1	0	0	0	1	5	0	0	1	0	3	1
5	0.1.47.8.12.22	uncultured_prokaryote	1	0	0	1	1	5	0	0	0	0	2	0
5	0.1.47.18.6.1	unclassified	1	0	0	1	1	5	0	0	0	0	0	0
5	0.1.46.7.5.2	unclassified	1	0	0	3	1	1	0	0	0	0	5	0
5	0.1.26.5.8.1	unclassified	1	0	0	5	1	0	0	0	0	0	1	4
5	0.1.30.1.10.1	unclassified	1	0	0	2	1	0	0	0	0	0	5	0
5	0.1.55.2.1.1	unclassified	1	0	0	0	0	5	0	0	0	0	0	0
5	0.1.1.1.13.6	uncultured_Acidobacteria_bacterium	1	0	0	5	0	2	0	2	1	0	0	1
5	0.1.1.1.13.5	unclassified	1	0	0	5	0	2	0	1	0	0	3	0
5	0.1.32.1.2.1	Alicyclobacillaceae	1	0	1	0	0	1	0	2	5	0	0	0
5	0.1.26.2.490.1	unclassified	1	0	0	5	0	0	0	0	0	0	1	1
5	0.1.46.7.14.5	uncultured_planctomycete	1	0	0	5	0	0	0	0	2	0	0	0
5	0.1.47.12.47.7	H2-104-2	1	0	0	4	0	0	0	0	0	0	5	0
5	0.1.47.12.3.7	uncultured_soil_bacterium	1	0	0	0	0	0	0	0	0	0	5	0
5	0.1.47.20.3.1	unclassified	1	0	0	0	0	0	0	0	0	0	5	0
5	0.1.60.6.1.5	LD29	2	0	0	2	4	1	4	2	1	0	0	1
5	0.1.32.2.7.6	unclassified	1	0	0	0	0	0	4	0	0	0	0	0
5	0.1.18.11.1.1	unclassified	1	0	0	0	0	0	3	0	0	0	4	0
5	0.1.26.8.2.1	unclassified	1	0	0	2	4	3	2	0	0	0	2	0
5	0.1.47.4.13.9	JG37-AG-20	4	0	0	4	2	3	1	4	2	0	0	2
5	0.1.1.1.18.6	unclassified	1	0	0	4	2	0	0	2	2	2	0	2
5	0.1.47.8.20.2	Syntrophobacteraceae	4	0	0	0	4	2	0	0	2	1	0	0
5	0.1.2.2.11.15	Micrococcaceae	3	0	0	4	4	1	0	1	3	1	0	1
5	0.1.28.1.1.2	Trueperaceae	1	0	3	2	2	4	0	0	0	1	2	0
5	0.1.2.2.11.11	Intrasporangiaceae	5	0	0	2	4	3	0	0	0	0	0	1
5	0.1.24.7.1.1	unclassified	1	0	0	4	4	2	0	0	3	0	0	0
5	0.1.24.8.1.1	unclassified	1	0	0	3	4	1	0	0	0	0	1	1
5	0.1.47.6.14.21	uncultured_soil_bacterium	1	0	0	2	4	1	0	0	0	0	0	1
5	0.1.24.19.6.1	unclassified	1	0	0	1	4	1	0	1	0	0	0	1
5	0.1.47.4.11.27	Methylocystaceae	5	0	0	0	4	1	0	0	0	0	2	1
5	0.1.26.5.1.1	unclassified	1	0	0	0	4	1	0	0	0	0	2	0
5	0.1.47.8.18.11	uncultured_Pelobacteraceae_bacterium	1	0	0	2	4	0	0	0	1	0	4	0
5	0.1.1.1.10.14	uncultured_soil_bacterium	1	0	0	0	4	0	0	0	0	0	2	0
5	0.1.2.1.1.2	Family_Incertae_Sedis	1	0	1	2	3	4	0	0	0	0	0	0
5	0.1.47.6.13.13	uncultured_beta_proteobacterium	1	0	0	2	3	4	0	0	0	0	0	1
5	0.1.41.1.16.3	uncultured_bacterium	1	0	0	0	2	3	0	0	0	0	4	0
5	0.1.47.12.29.2	Crenotrichaceae	1	0	0	0	1	2	0	0	3	0	4	1
5	0.1.1.1.19.2	uncultured_Acidobacteria_bacterium	1	0	0	2	1	1	0	0	0	0	4	0
5	0.1.2.11.2.16	unclassified	1	0	0	0	1	1	0	4	2	0	4	0
5	0.1.47.12.21.1	unclassified	1	0	0	0	1	0	0	0	0	0	1	4
5	0.1.7.5.3.1	Rhodothermaceae	2	0	0	2	0	4	0	0	0	0	0	0
5	0.1.23.2.1.5	Ignavibacteriaceae	1	0	0	0	0	4	0	1	1	0	0	0
5	0.1.46.9.2.1	unclassified	1	0	0	0	0	2	0	0	0	0	4	0
5	0.1.47.4.14.4	Ho(lab)	3	0	0	3	0	1	0	0	0	0	0	4
5	0.1.15.6.1.1	unclassified	1	0	0	2	0	1	0	0	0	0	4	0
5	0.1.2.2.15.1	Pseudonocardiaceae	4	0	0	0	0	1	0	3	4	0	0	0
5	0.1.2.2.11.20	unclassified	1	0	0	0	0	0	0	0	0	0	4	2
5	0.1.30.1.6.2	uncultured_Termite_group_1_bacterium	1	0	0	0	0	0	0	0	0	0	4	1
5	0.1.13.18.1.1	unclassified	1	0	0	4	0	0	0	0	0	0	2	0
5	0.1.26.2.526.1	unclassified	1	0	0	4	0	0	0	0	0	0	0	0
5	0.1.26.9.1.1	unclassified	1	0	0	4	0	0	0	0	0	0	0	0
5	0.1.36.1.2.1	unclassified	1	0	0	1	0	0	0	0	0	0	4	0
5	0.1.60.3.33.1	unclassified	1	0	0	1	0	0	0	0	0	0	4	0
5	0.1.1.1.19.6	uncultured_Holophaga_sp.	1	0	0	0	0	0	0	0	0	0	4	0
5	0.1.47.4.14.1	Anaplasmataceae	3	0	0	0	0	0	0	0	0	0	4	0
5	0.1.47.10.4.2	Helicobacteraceae	3	0	0	0	0	0	3	0	0	0	1	2
5	0.1.47.12.6.8	Pseudoalteromonadaceae	1	0	0	0	0	0	3	0	0	0	0	0
5	0.1.32.2.1.1	Caldicoprobacteraceae	1	0	3	0	1	1	2	0	0	0	0	0
5	0.1.26.4.7.1	unclassified	1	0	0	1	3	1	1	0	0	0	0	0
5	0.1.23.2.1.11	unclassified	1	0	0	0	0	3	1	0	0	0	0	0
5	0.1.2.2.10.1	Kineosporiaceae	5	0	0	2	3	2	0	0	1	0	1	0
5	0.1.24.8.6.1	unclassified	1	0	0	2	3	2	0	0	0	0	0	0
5	0.1.36.1.2.21	uncultured_soil_bacterium	1	0	0	2	3	1	0	0	0	0	0	1
5	0.1.47.12.30.6	uncultured_Methylococcaceae_bacterium	1	0	0	3	3	0	0	0	0	0	0	0
5	0.1.24.15.6.1	unclassified	1	0	0	2	3	0	0	1	1	0	0	0
5	0.1.47.4.11.15	Elev-16S-1546	1	0	0	1	3	0	0	0	0	0	0	0
5	0.1.20.26.1.1	unclassified	1	0	0	0	3	0	0	0	0	0	0	0
5	0.1.26.1.4.1	unclassified	1	0	0	0	3	0	0	0	0	0	0	0
5	0.1.47.8.12.2	bacterium_enrichment_culture_clone_B30	1	0	0	0	3	0	0	0	0	0	0	0
5	0.1.47.4.11.22	JG35-K1-AG5	1	0	0	2	2	1	0	0	0	0	3	0
5	0.1.47.6.7.1	Hydrogenophilaceae	3	0	2	3	2	0	0	0	0	0	1	2
5	0.1.47.8.18.9	uncultured_Myxococcales_bacterium	1	0	0	2	2	0	0	0	3	0	0	0
5	0.1.2.2.14.1	Nocardioidaceae	5	0	0	3	1	3	0	1	0	0	1	0
5	0.1.47.8.18.20	uncultured_delta_proteobacterium	1	0	0	2	1	3	0	0	0	0	0	0
5	0.1.47.6.3.4	uncultured_beta_proteobacterium	1	0	0	1	1	3	0	0	0	0	0	0
5	0.1.7.14.12.1	unclassified	1	0	0	0	1	3	0	0	0	0	0	0
5	0.1.20.8.1.1	unclassified	1	0	0	0	1	3	0	0	0	0	0	0
5	0.1.2.1.1.4	OCS155_marine_group	4	0	0	1	1	2	0	1	3	0	2	0
5	0.1.2.6.11.1	unclassified	1	0	0	1	1	2	0	3	1	0	0	0
5	0.1.26.3.15.13	uncultured_bacterium	1	0	0	3	1	1	0	1	0	0	0	0
5	0.1.2.11.2.9	Patulibacteraceae	1	0	0	1	1	1	0	2	3	0	0	0
5	0.1.1.1.23.1	unclassified	1	0	0	0	1	1	0	0	0	0	3	0
5	0.1.47.12.47.10	unclassified	1	0	0	3	1	0	0	0	0	0	3	1
5	0.1.61.8.1.1	unclassified	1	0	0	3	1	0	0	0	0	0	3	1
5	0.1.7.17.21.1	unclassified	1	0	0	1	0	3	0	0	0	0	0	0
5	0.1.47.6.14.17	uncultured_gamma_proteobacterium	1	0	0	1	0	3	0	0	0	0	0	0
5	0.1.13.12.1.1	unclassified	1	0	0	2	0	1	0	0	0	0	3	1
5	0.1.60.4.7.1	Puniceicoccaceae	3	0	0	3	0	1	0	0	0	0	3	0
5	0.1.1.1.20.35	uncultured_bacterium_DA008	1	0	0	0	0	1	0	3	0	0	0	0
5	0.1.47.12.47.4	Family_Incertae_Sedis	1	0	0	1	0	0	0	0	0	0	3	2
5	0.1.44.1.1.9	Sh765B-TzT-35	2	0	0	1	0	0	0	3	1	0	0	1
5	0.1.2.11.4.1	unclassified	1	0	0	0	0	0	0	0	0	0	3	1
5	0.1.61.3.1.1	unclassified	1	0	0	3	0	0	0	0	0	0	1	0
5	0.1.9.1.1.1	08D2Z23	1	0	0	3	0	0	0	0	0	0	0	0
5	0.1.14.9.1.1	unclassified	1	0	0	3	0	0	0	0	0	0	0	0
5	0.1.24.5.9.1	unclassified	1	0	0	3	0	0	0	0	0	0	0	0
5	0.1.60.3.22.1	unclassified	1	0	0	1	0	0	0	0	0	0	3	0
5	0.1.2.8.4.1	unclassified	1	0	0	0	0	0	0	0	0	0	3	0
5	0.1.46.6.1.1	unclassified	1	0	0	0	0	0	0	0	0	0	3	0
5	0.1.46.8.8.1	unclassified	1	0	0	0	0	0	0	0	0	0	3	0
5	0.1.47.8.12.5	uncultured_Acidobacteriales_bacterium	1	0	0	0	0	0	0	0	0	0	3	0
5	0.1.47.20.21.1	unclassified	1	0	0	0	0	0	0	0	0	0	3	0
5	0.1.2.11.2.1	0319-6M6	4	0	0	0	0	0	0	3	1	0	1	0
5	0.1.31.1.2.4	uncultured_bacterium	1	0	0	0	0	0	0	3	0	0	0	0
5	0.1.57.1.10.5	unclassified	1	0	0	0	0	1	2	0	0	0	0	0
5	0.1.46.7.18.1	unclassified	1	0	0	2	1	1	0	0	0	1	0	1
5	0.1.47.4.11.14	DUNssu371	2	0	0	0	0	0	0	0	2	1	0	1
5	0.1.47.12.25.4	uncultured_bacterium	1	0	0	2	2	2	0	1	0	0	0	1
5	0.1.41.1.23.6	uncultured_bacterium	1	0	0	1	2	2	0	0	0	0	0	0
5	0.1.1.1.18.2	DS-100	3	0	0	2	2	1	0	0	0	0	0	1
5	0.1.24.15.2.1	unclassified	1	0	0	1	2	1	0	0	0	0	0	1
5	0.1.24.19.7.1	unclassified	1	0	0	0	2	1	0	0	0	0	0	1
5	0.1.44.1.1.2	2014-04-29	4	0	0	1	2	1	0	0	0	0	0	0
5	0.1.46.7.12.8	unclassified	1	0	0	0	2	1	0	0	0	0	0	0
5	0.1.47.6.13.19	uncultured_proteobacterium	1	0	0	0	2	1	0	0	0	0	0	0
5	0.1.4.14.1.1	unclassified	1	0	0	1	2	0	0	0	0	0	1	0
5	0.1.32.6.3.1	unclassified	1	0	0	0	2	0	0	0	2	0	1	0
5	0.1.47.8.12.10	uncultured_Gemmatimonadetes_bacterium	1	0	0	0	2	0	0	0	0	0	1	0
5	0.1.1.1.20.59	unidentified	1	0	0	0	2	0	0	0	0	0	0	0
5	0.1.2.6.6.1	unclassified	1	0	0	0	2	0	0	1	0	0	0	0
5	0.1.24.10.4.1	unclassified	1	0	0	0	2	0	0	0	0	0	0	0
5	0.1.26.2.865.1	unclassified	1	0	0	0	2	0	0	0	0	0	0	0
5	0.1.46.8.3.1	unclassified	1	0	0	0	2	0	0	0	0	0	0	0
5	0.1.56.21.1.1	unclassified	1	0	0	0	2	0	0	0	0	0	0	0
5	0.1.60.3.12.1	unclassified	1	0	0	0	2	0	0	0	0	0	0	0
5	0.1.32.2.1.2	Christensenellaceae	2	0	0	2	1	2	0	0	0	0	0	1
5	0.1.4.26.1.1	unclassified	1	0	0	2	1	2	0	0	0	0	1	0
5	0.1.2.2.8.8	uncultured	3	0	0	2	1	2	0	0	1	0	0	0
5	0.1.24.3.1.4	uncultured_bacterium	1	0	0	2	1	2	0	0	0	0	0	0
5	0.1.1.1.20.52	uncultured_organism	1	0	0	1	1	2	0	0	0	0	0	0
5	0.1.2.11.2.12	Solirubrobacteraceae	1	0	0	0	1	2	0	0	0	0	0	0
5	0.1.32.1.2.15	uncultured	2	0	0	0	1	2	0	0	0	0	0	0
5	0.1.2.11.2.13	TM146	4	0	0	1	1	1	0	0	2	0	0	1
5	0.1.56.8.1.1	unclassified	1	0	0	2	1	1	0	0	0	0	2	0
5	0.1.60.4.11.2	unclassified	1	0	0	2	1	1	0	0	0	0	2	0
5	0.1.1.1.14.2	uncultured_bacterium	1	0	0	2	1	1	0	1	0	0	1	0
5	0.1.26.3.8.1	FamilyI	3	0	0	2	1	1	0	0	0	0	1	0
5	0.1.47.4.14.22	uncultured_bacterium	1	0	0	2	1	1	0	0	0	0	1	0
5	0.1.47.18.1.1	unclassified	1	0	0	2	1	1	0	0	0	0	0	0
5	0.1.1.2.8.12	uncultured_bacterium	1	0	0	0	1	1	0	2	0	0	0	0
5	0.1.47.4.5.6	uncultured_alpha_proteobacterium	1	0	0	2	1	0	0	0	0	0	0	0
5	0.1.47.8.19.1	unclassified	1	0	0	2	1	0	0	0	0	0	0	0
5	0.1.32.1.9.1	unclassified	1	0	0	0	1	0	0	1	0	0	2	0
5	0.1.47.4.18.1	Sneathiellaceae	1	0	0	0	1	0	0	0	0	0	2	0
5	0.1.1.1.20.48	uncultured_forest_soil_bacterium	1	0	0	0	1	0	0	1	2	0	1	0
5	0.1.1.1.16.1	unclassified	1	0	0	0	1	0	0	2	1	0	0	0
5	0.1.2.6.2.1	unclassified	1	0	0	0	1	0	0	2	0	0	0	0
5	0.1.26.5.5.1	unclassified	1	0	0	2	0	2	0	0	0	0	1	1
5	0.1.47.4.14.7	LWSR-14	3	0	0	2	0	2	0	0	0	0	0	1
5	0.1.2.2.8.7	unclassified	1	0	0	0	0	2	0	2	0	0	0	1
5	0.1.1.1.8.2	uncultured_Acidobacteria_bacterium	1	0	0	2	0	2	0	0	0	0	1	0
5	0.1.20.12.1.1	unclassified	1	0	0	1	0	2	0	0	0	0	1	0
5	0.1.4.3.1.1	unclassified	1	0	0	1	0	2	0	0	0	0	0	0
5	0.1.7.17.3.1	unclassified	1	0	0	1	0	2	0	1	1	0	0	0
5	0.1.24.19.13.1	unclassified	1	0	0	1	0	2	0	0	0	0	0	0
5	0.1.15.2.1.1	unclassified	1	0	0	0	0	2	0	0	0	0	2	0
5	0.1.24.12.3.5	uncultured_soil_bacterium	1	0	0	0	0	2	0	0	0	0	0	0
5	0.1.26.2.49.1	unclassified	1	0	0	0	0	2	0	0	0	0	0	0
5	0.1.33.1.2.3	Fusobacteriaceae	2	0	0	0	0	2	0	0	0	0	0	0
5	0.1.47.8.2.7	uncultured_delta_proteobacterium	1	0	0	0	0	2	0	0	0	0	0	0
5	0.1.47.8.12.8	uncultured_Desulfuromonas_sp.	1	0	0	0	0	2	0	0	0	0	0	0
5	0.1.47.12.30.1	Legionella-like_amoebal_pathogen_CC99	1	0	0	0	0	2	0	0	0	0	0	0
5	0.1.60.3.35.1	unclassified	1	0	0	0	0	2	0	0	0	0	0	0
5	0.1.46.7.17.14	uncultured_soil_bacterium	1	0	0	0	0	1	0	2	1	0	1	1
5	0.1.47.8.2.2	unclassified	1	0	0	2	0	1	0	2	0	0	0	0
5	0.1.7.10.2.1	unclassified	1	0	0	1	0	1	0	0	0	0	2	0
5	0.1.47.12.29.12	unclassified	1	0	2	0	0	0	0	0	2	0	1	2
5	0.1.7.3.1.14	Marinilabiaceae	1	0	2	0	0	0	0	0	0	0	0	0
5	0.1.47.12.21.5	uncultured_organism	1	0	0	0	0	0	0	0	0	0	2	2
5	0.1.48.7.1.1	unclassified	1	0	0	0	0	0	0	0	0	0	1	2
5	0.1.1.1.17.7	PAUC26f	2	0	0	0	0	0	0	0	0	0	0	2
5	0.1.18.7.1.1	unclassified	1	0	0	0	0	0	0	0	0	0	0	2
5	0.1.47.6.4.9	uncultured_bacterium	1	0	0	2	0	0	0	0	0	0	0	1
5	0.1.31.1.2.1	unclassified	1	0	0	0	0	0	0	2	1	0	2	1
5	0.1.5.10.1.1	unclassified	1	0	0	2	0	0	0	0	0	0	2	0
5	0.1.1.1.11.1	unclassified	1	0	0	2	0	0	0	0	0	0	0	0
5	0.1.24.5.1.3	uncultured	1	0	0	2	0	0	0	0	0	0	0	0
5	0.1.28.1.2.1	unclassified	1	0	0	2	0	0	0	0	0	0	0	0
5	0.1.32.5.1.3	unclassified	1	0	0	2	0	0	0	0	0	0	0	0
5	0.1.35.1.1.1	unclassified	1	0	0	2	0	0	0	0	0	0	0	0
5	0.1.46.7.6.4	uncultured_soil_bacterium_PBS-22	1	0	0	2	0	0	0	0	0	0	0	0
5	0.1.46.7.15.1	unclassified	1	0	0	2	0	0	0	0	0	0	0	0
5	0.1.47.4.11.13	DUNssu044	2	0	0	2	0	0	0	1	0	0	0	0
5	0.1.47.4.14.13	SM1B06	2	0	0	2	0	0	0	0	0	0	0	0
5	0.1.47.8.2.9	uncultured_prokaryote	1	0	0	2	0	0	0	1	1	0	0	0
5	0.1.47.8.5.1	unclassified	1	0	0	2	0	0	0	0	0	0	0	0
5	0.1.60.8.1.6	unclassified	1	0	0	2	0	0	0	0	2	0	0	0
5	0.1.31.1.1.5	FD035	1	0	0	1	0	0	0	0	0	0	2	0
5	0.1.47.12.32.37	unclassified	1	0	0	1	0	0	0	0	0	0	2	0
5	0.1.7.6.1.6	unclassified	1	0	0	0	0	0	0	0	0	0	2	0
5	0.1.30.1.4.1	actinobacterium_YJF1-30	1	0	0	0	0	0	0	0	0	0	2	0
5	0.1.30.1.4.5	uncultured_actinobacterium	1	0	0	0	0	0	0	0	0	0	2	0
5	0.1.46.2.9.1	unclassified	1	0	0	0	0	0	0	0	0	0	2	0
5	0.1.46.7.13.1	unclassified	1	0	0	0	0	0	0	0	0	0	2	0
5	0.1.46.12.2.1	unclassified	1	0	0	0	0	0	0	0	0	0	2	0
5	0.1.47.12.32.10	Hahellaceae	1	0	0	0	0	0	0	0	0	0	2	0
5	0.1.57.1.6.3	Spiroplasmataceae	1	0	0	0	0	0	0	0	0	0	2	0
5	0.1.1.5.1.1	unclassified	1	0	0	0	0	0	0	0	2	0	0	0
5	0.1.2.2.17.1	Streptomycetaceae	1	0	0	0	0	0	0	0	2	0	0	0
5	0.1.24.10.8.1	unclassified	1	0	0	0	0	0	0	2	1	0	0	0
5	0.1.57.1.10.9	uncultured_Firmicutes_bacterium	1	0	0	0	0	0	1	0	0	0	0	0
5	0.1.7.3.1.28	unclassified	1	0	0	0	1	0	0	0	1	1	1	0
5	0.1.26.2.533.1	unclassified	1	0	1	0	0	0	0	0	0	1	0	0
5	0.1.46.7.10.2	unclassified	1	0	0	1	0	0	0	0	0	1	0	1
5	0.1.7.3.1.24	S24-7	2	0	0	0	0	0	0	0	0	1	1	0
5	0.1.1.1.10.11	uncultured_prokaryote	1	0	0	0	0	0	0	1	0	1	0	0
5	0.1.1.2.6.6	unclassified	1	0	0	0	0	0	0	0	0	1	0	0
5	0.1.26.2.886.1	unclassified	1	0	0	0	0	0	0	0	0	1	0	0
5	0.1.2.2.6.1	Corynebacteriaceae	1	0	0	1	1	1	0	0	0	0	0	0
5	0.1.47.8.10.3	AKYG597	2	0	0	1	1	1	0	0	1	0	0	0
5	0.1.47.18.2.1	unclassified	1	0	0	1	1	1	0	0	0	0	0	0
5	0.1.4.2.1.5	uncultured_Lutispora_sp.	1	0	0	0	1	1	0	0	0	0	0	0
5	0.1.24.20.2.7	uncultured_bacterium	1	0	0	0	1	1	0	0	0	0	0	0
5	0.1.24.22.1.1	unclassified	1	0	0	0	1	1	0	0	0	0	0	0
5	0.1.46.6.2.1	unclassified	1	0	0	0	1	1	0	0	0	0	0	0
5	0.1.47.4.5.12	uncultured_marine_bacterium	1	0	0	0	1	1	0	0	0	0	0	0
5	0.1.26.8.3.1	unclassified	1	0	0	0	1	0	0	0	0	0	0	1
5	0.1.24.19.8.1	unclassified	1	0	0	1	1	0	0	0	0	0	0	0
5	0.1.24.20.2.2	unclassified	1	0	0	1	1	0	0	1	0	0	0	0
5	0.1.26.4.1.1	unclassified	1	0	0	1	1	0	0	0	0	0	0	0
5	0.1.42.2.1.1	unclassified	1	0	0	1	1	0	0	0	0	0	0	0
5	0.1.47.8.18.8	uncultured_Green_Bay_ferromanganous_micronodule_bacterium_MND4	1	0	0	1	1	0	0	0	1	0	0	0
5	0.1.47.12.11.2	uncultured_bacterium	1	0	0	1	1	0	0	0	0	0	0	0
5	0.1.19.19.1.1	unclassified	1	0	0	0	1	0	0	0	0	0	1	0
5	0.1.19.31.1.1	unclassified	1	0	0	0	1	0	0	0	0	0	1	0
5	0.1.60.3.30.1	unclassified	1	0	0	0	1	0	0	1	0	0	1	0
5	0.1.2.2.6.3	Family_Incertae_Sedis	1	0	0	0	1	0	0	0	0	0	0	0
5	0.1.2.2.6.5	Nocardiaceae	3	0	0	0	1	0	0	0	0	0	0	0
5	0.1.2.6.13.1	unclassified	1	0	0	0	1	0	0	1	1	0	0	0
5	0.1.2.8.5.1	unclassified	1	0	0	0	1	0	0	0	0	0	0	0
5	0.1.2.11.2.2	288-2	2	0	0	0	1	0	0	0	0	0	0	0
5	0.1.6.2.1.1	unclassified	1	0	0	0	1	0	0	0	0	0	0	0
5	0.1.7.4.1.1	Family_Incertae_Sedis	1	0	0	0	1	0	0	0	0	0	0	0
5	0.1.7.10.4.1	unclassified	1	0	0	0	1	0	0	0	0	0	0	0
5	0.1.7.13.1.8	KD1-131	1	0	0	0	1	0	0	0	0	0	0	0
5	0.1.7.14.9.1	unclassified	1	0	0	0	1	0	0	0	0	0	0	0
5	0.1.22.1.1.2	Family_Incertae_Sedis	1	0	0	0	1	0	0	0	0	0	0	0
5	0.1.24.3.2.6	unclassified	1	0	0	0	1	0	0	0	0	0	0	0
5	0.1.24.17.1.1	unclassified	1	0	0	0	1	0	0	0	0	0	0	0
5	0.1.24.19.12.1	unclassified	1	0	0	0	1	0	0	0	0	0	0	0
5	0.1.24.20.1.6	uncultured_bacterium	1	0	0	0	1	0	0	0	0	0	0	0
5	0.1.26.2.107.1	unclassified	1	0	0	0	1	0	0	0	0	0	0	0
5	0.1.26.2.559.1	unclassified	1	0	0	0	1	0	0	0	0	0	0	0
5	0.1.26.2.845.1	unclassified	1	0	0	0	1	0	0	0	0	0	0	0
5	0.1.32.2.1.23	Peptostreptococcaceae	2	0	0	0	1	0	0	0	0	0	0	0
5	0.1.32.3.1.1	Erysipelotrichaceae	1	0	0	0	1	0	0	0	0	0	0	0
5	0.1.39.2.1.1	unclassified	1	0	0	0	1	0	0	0	0	0	0	0
5	0.1.41.1.15.4	uncultured_bacterium	1	0	0	0	1	0	0	0	0	0	0	0
5	0.1.41.1.23.2	unclassified	1	0	0	0	1	0	0	0	0	0	0	0
5	0.1.46.2.2.1	unclassified	1	0	0	0	1	0	0	0	0	0	0	0
5	0.1.46.7.14.2	uncultured_Planctomycetales_bacterium	1	0	0	0	1	0	0	0	0	0	0	0
5	0.1.47.4.11.12	D05-2	3	0	0	0	1	0	0	0	0	0	0	0
5	0.1.47.4.13.2	AT-s3-44	1	0	0	0	1	0	0	0	0	0	0	0
5	0.1.47.4.19.14	Plot4-2H12	1	0	0	0	1	0	0	0	0	0	0	0
5	0.1.47.8.10.6	BVA59	1	0	0	0	1	0	0	0	0	0	0	0
5	0.1.47.12.30.11	uncultured_marine_bacterium	1	0	0	0	1	0	0	0	0	0	0	0
5	0.1.47.12.34.1	Family_Incertae_Sedis	1	0	0	0	1	0	0	0	0	0	0	0
5	0.1.47.12.38.3	unclassified	1	0	0	0	1	0	0	0	0	0	0	0
5	0.1.47.16.9.1	unclassified	1	0	0	0	1	0	0	0	0	0	0	0
5	0.1.53.1.5.1	unclassified	1	0	0	0	1	0	0	0	0	0	0	0
5	0.1.53.1.12.2	unclassified	1	0	0	0	1	0	0	0	0	0	0	0
5	0.1.53.1.12.5	uncultured_soil_bacterium	1	0	0	0	1	0	0	0	0	0	0	0
5	0.1.56.6.1.1	unclassified	1	0	0	0	1	0	0	0	0	0	0	0
5	0.1.60.4.11.5	uncultured_Verrucomicrobia_bacterium	1	0	0	0	1	0	0	0	0	0	0	0
5	0.1.36.1.2.3	uncultured_Gemmatimonadales_bacterium	1	0	0	0	0	1	0	0	0	0	0	1
5	0.1.47.6.14.18	uncultured_organism	1	0	0	0	0	1	0	0	0	0	0	1
5	0.1.60.7.2.1	unclassified	1	0	0	0	0	1	0	0	0	0	0	1
5	0.1.46.7.13.2	uncultured_bacterium	1	0	0	1	0	1	0	0	0	0	1	0
5	0.1.1.1.7.3	uncultured_bacterium	1	0	0	1	0	1	0	0	0	0	0	0
5	0.1.1.1.8.1	unclassified	1	0	0	1	0	1	0	0	1	0	0	0
5	0.1.1.1.16.3	uncultured_bacterium	1	0	0	1	0	1	0	0	0	0	0	0
5	0.1.1.2.8.4	uncultured_Acidobacteria_bacterium	1	0	0	1	0	1	0	0	0	0	0	0
5	0.1.7.14.4.1	unclassified	1	0	0	1	0	1	0	0	0	0	0	0
5	0.1.24.14.1.1	unclassified	1	0	0	1	0	1	0	0	0	0	0	0
5	0.1.26.2.266.1	unclassified	1	0	0	1	0	1	0	0	0	0	0	0
5	0.1.26.2.517.1	unclassified	1	0	0	1	0	1	0	0	0	0	0	0
5	0.1.44.1.1.11	wb1-A12	2	0	0	1	0	1	0	0	0	0	0	0
5	0.1.47.4.19.10	M05-Pitesti	1	0	0	1	0	1	0	0	0	0	0	0
5	0.1.47.6.3.2	uncultured_Denitratisoma_sp.	1	0	0	1	0	1	0	0	1	0	0	0
5	0.1.47.8.18.28	uncultured_soil_bacterium	1	0	0	1	0	1	0	0	0	0	0	0
5	0.1.41.1.7.1	unclassified	1	0	0	0	0	1	0	0	0	0	1	0
5	0.1.1.1.17.2	AMGG11	1	0	0	0	0	1	0	0	0	0	0	0
5	0.1.1.1.17.6	GOUTB8	1	0	0	0	0	1	0	0	0	0	0	0
5	0.1.1.1.19.4	uncultured_Acidobacteriales_bacterium	1	0	0	0	0	1	0	0	0	0	0	0
5	0.1.1.1.20.44	uncultured_bacterium_gp6	1	0	0	0	0	1	0	0	0	0	0	0
5	0.1.1.2.8.1	Acidobacteria_bacterium_enrichment_culture_clone_CV-04	1	0	0	0	0	1	0	0	0	0	0	0
5	0.1.1.2.8.17	uncultured_soil_bacterium	1	0	0	0	0	1	0	0	0	0	0	0
5	0.1.1.2.9.4	uncultured_bacterium	1	0	0	0	0	1	0	0	0	0	0	0
5	0.1.2.2.6.2	Dietziaceae	1	0	0	0	0	1	0	0	0	0	0	0
5	0.1.2.2.11.9	Dermacoccaceae	1	0	0	0	0	1	0	0	0	0	0	0
5	0.1.2.2.13.9	uncultured_bacterium	1	0	0	0	0	1	0	0	0	0	0	0
5	0.1.5.27.1.1	unclassified	1	0	0	0	0	1	0	0	0	0	0	0
5	0.1.7.5.5.1	unclassified	1	0	0	0	0	1	0	0	0	0	0	0
5	0.1.20.22.1.1	unclassified	1	0	0	0	0	1	0	0	0	0	0	0
5	0.1.23.3.1.1	unclassified	1	0	0	0	0	1	0	0	0	0	0	0
5	0.1.24.8.5.1	unclassified	1	0	0	0	0	1	0	0	0	0	0	0
5	0.1.24.12.3.3	uncultured_bacterium	1	0	0	0	0	1	0	0	0	0	0	0
5	0.1.24.20.2.9	uncultured_soil_bacterium	1	0	0	0	0	1	0	0	0	0	0	0
5	0.1.26.2.102.1	unclassified	1	0	0	0	0	1	0	0	0	0	0	0
5	0.1.26.2.191.1	unclassified	1	0	0	0	0	1	0	0	0	0	0	0
5	0.1.26.2.525.1	unclassified	1	0	0	0	0	1	0	0	0	0	0	0
5	0.1.26.2.534.1	unclassified	1	0	0	0	0	1	0	1	0	0	0	0
5	0.1.26.2.544.1	unclassified	1	0	0	0	0	1	0	0	0	0	0	0
5	0.1.26.9.7.1	unclassified	1	0	0	0	0	1	0	0	0	0	0	0
5	0.1.30.1.1.3	uncultured_bacterium	1	0	0	0	0	1	0	0	0	0	0	0
5	0.1.32.1.2.4	Family_XI_Incertae_Sedis	1	0	0	0	0	1	0	0	0	0	0	0
5	0.1.32.2.7.4	Thermoanaerobacteraceae	1	0	0	0	0	1	0	0	0	0	0	0
5	0.1.45.2.1.1	unclassified	1	0	0	0	0	1	0	0	0	0	0	0
5	0.1.47.8.2.10	uncultured_proteobacterium	1	0	0	0	0	1	0	1	0	0	0	0
5	0.1.47.12.30.12	uncultured_organism	1	0	0	0	0	1	0	0	0	0	0	0
5	0.1.47.12.37.1	Pasteurellaceae	1	0	0	0	0	1	0	0	0	0	0	0
5	0.1.53.1.15.9	unclassified	1	0	0	0	0	1	0	0	0	0	0	0
5	0.1.55.4.1.1	unclassified	1	0	0	0	0	1	0	0	0	0	0	0
5	0.1.55.14.1.1	unclassified	1	0	0	0	0	1	0	0	0	0	0	0
5	0.1.55.15.1.1	unclassified	1	0	0	0	0	1	0	0	0	0	0	0
5	0.1.60.3.1.1	unclassified	1	0	0	0	0	1	0	0	0	0	0	0
5	0.1.60.3.36.1	unclassified	1	0	0	0	0	1	0	0	0	0	0	0
5	0.1.60.7.3.1	unclassified	1	0	0	0	0	1	0	0	0	0	0	0
5	0.1.6.7.1.1	unclassified	1	0	1	0	0	0	0	0	0	0	0	0
5	0.1.26.2.13.1	unclassified	1	0	1	0	0	0	0	0	0	0	0	0
5	0.1.26.2.586.1	unclassified	1	0	1	0	0	0	0	0	0	0	0	0
5	0.1.47.4.4.3	unclassified	1	0	1	0	0	0	0	0	0	0	0	0
5	0.1.53.1.18.1	unclassified	1	0	1	0	0	0	0	0	0	0	0	0
5	0.1.47.12.16.5	unclassified	1	0	0	1	0	0	0	0	0	0	1	1
5	0.1.30.1.8.6	uncultured_bacterium	1	0	0	1	0	0	0	0	0	0	0	1
5	0.1.46.2.1.1	unclassified	1	0	0	1	0	0	0	0	0	0	0	1
5	0.1.47.6.4.8	uncultured	1	0	0	1	0	0	0	0	0	0	0	1
5	0.1.35.4.1.1	unclassified	1	0	0	0	0	0	0	0	0	0	1	1
5	0.1.47.12.5.5	unclassified	1	0	0	0	0	0	0	0	0	0	1	1
5	0.1.1.1.9.2	uncultured_Acidobacteria_bacterium	1	0	0	0	0	0	0	0	0	0	0	1
5	0.1.4.2.1.7	uncultured_bacterium_SJA-22	1	0	0	0	0	0	0	0	0	0	0	1
5	0.1.7.5.2.11	unclassified	1	0	0	0	0	0	0	0	0	0	0	1
5	0.1.7.13.1.13	S15-21	1	0	0	0	0	0	0	0	0	0	0	1
5	0.1.13.20.1.1	unclassified	1	0	0	0	0	0	0	0	0	0	0	1
5	0.1.24.12.3.2	uncultured_Chloroflexi_bacterium	1	0	0	0	0	0	0	0	0	0	0	1
5	0.1.24.16.15.1	unclassified	1	0	0	0	0	0	0	0	0	0	0	1
5	0.1.26.1.6.1	unclassified	1	0	0	0	0	0	0	0	0	0	0	1
5	0.1.26.12.1.1	unclassified	1	0	0	0	0	0	0	0	0	0	0	1
5	0.1.33.1.2.5	Leptotrichiaceae	1	0	0	0	0	0	0	0	0	0	0	1
5	0.1.36.1.2.5	uncultured_Gemmatimonadetes_bacterium	1	0	0	0	0	0	0	0	0	0	0	1
5	0.1.41.1.25.1	unclassified	1	0	0	0	0	0	0	0	0	0	0	1
5	0.1.47.12.51.2	uncultured_bacterium	1	0	0	0	0	0	0	0	0	0	0	1
5	0.1.60.3.31.1	unclassified	1	0	0	0	0	0	0	0	0	0	0	1
5	0.1.57.1.1.1	Acholeplasmataceae	1	0	0	1	0	0	0	0	0	0	1	0
5	0.1.2.2.11.7	Demequinaceae	1	0	0	1	0	0	0	0	0	0	0	0
5	0.1.4.8.1.1	unclassified	1	0	0	1	0	0	0	0	0	0	0	0
5	0.1.4.21.1.1	unclassified	1	0	0	1	0	0	0	0	0	0	0	0
5	0.1.5.18.1.1	unclassified	1	0	0	1	0	0	0	0	0	0	0	0
5	0.1.7.13.1.7	FFCH9454	1	0	0	1	0	0	0	0	0	0	0	0
5	0.1.8.2.1.1	unclassified	1	0	0	1	0	0	0	0	0	0	0	0
5	0.1.10.2.1.1	unclassified	1	0	0	1	0	0	0	0	0	0	0	0
5	0.1.14.13.1.1	unclassified	1	0	0	1	0	0	0	0	0	0	0	0
5	0.1.14.17.1.1	unclassified	1	0	0	1	0	0	0	0	0	0	0	0
5	0.1.16.3.1.1	unclassified	1	0	0	1	0	0	0	0	0	0	0	0
5	0.1.16.13.1.1	unclassified	1	0	0	1	0	0	0	0	0	0	0	0
5	0.1.19.15.1.1	unclassified	1	0	0	1	0	0	0	0	0	0	0	0
5	0.1.19.39.1.1	unclassified	1	0	0	1	0	0	0	0	0	0	0	0
5	0.1.24.5.5.1	unclassified	1	0	0	1	0	0	0	0	0	0	0	0
5	0.1.24.5.12.1	unclassified	1	0	0	1	0	0	0	0	0	0	0	0
5	0.1.24.5.12.5	uncultured_Dehalococcoides_sp.	1	0	0	1	0	0	0	0	0	0	0	0
5	0.1.24.10.3.1	unclassified	1	0	0	1	0	0	0	0	0	0	0	0
5	0.1.24.17.7.1	unclassified	1	0	0	1	0	0	0	0	0	0	0	0
5	0.1.26.2.161.1	unclassified	1	0	0	1	0	0	0	0	0	0	0	0
5	0.1.26.2.384.1	unclassified	1	0	0	1	0	0	0	0	0	0	0	0
5	0.1.26.2.698.1	unclassified	1	0	0	1	0	0	0	0	0	0	0	0
5	0.1.26.4.11.1	unclassified	1	0	0	1	0	0	0	0	0	0	0	0
5	0.1.30.1.4.3	uncultured_Elusimicrobia_bacterium	1	0	0	1	0	0	0	0	0	0	0	0
5	0.1.30.1.8.1	unclassified	1	0	0	1	0	0	0	0	0	0	0	0
5	0.1.31.1.6.1	unclassified	1	0	0	1	0	0	0	0	0	0	0	0
5	0.1.41.1.16.7	uncultured_verrucomicrobium_DEV045	1	0	0	1	0	0	0	0	0	0	0	0
5	0.1.41.1.21.1	Victivallaceae	1	0	0	1	0	0	0	0	0	0	0	0
5	0.1.44.1.1.4	FTL22	1	0	0	1	0	0	0	0	0	0	0	0
5	0.1.46.7.5.3	uncultured_Planctomycetaceae_bacterium	1	0	0	1	0	0	0	0	0	0	0	0
5	0.1.46.7.5.9	uncultured_planctomycete	1	0	0	1	0	0	0	0	0	0	0	0
5	0.1.46.7.12.2	AKAU3564_sediment_group	1	0	0	1	0	0	0	0	0	0	0	0
5	0.1.46.7.18.3	uncultured_Schlesneria_sp.	1	0	0	1	0	0	0	0	0	0	0	0
5	0.1.47.4.5.10	uncultured_eubacterium_WD2107	1	0	0	1	0	0	0	0	0	0	0	0
5	0.1.47.4.11.29	P-102	1	0	0	1	0	0	0	0	0	0	0	0
5	0.1.47.6.3.6	uncultured_soil_bacterium	1	0	0	1	0	0	0	0	0	0	0	0
5	0.1.47.6.13.18	uncultured_prokaryote	1	0	0	1	0	0	0	0	0	0	0	0
5	0.1.47.6.14.4	uncultured_Alcaligenaceae_bacterium	1	0	0	1	0	0	0	0	0	0	0	0
5	0.1.47.8.10.13	LS4-241	1	0	0	1	0	0	0	0	0	0	0	0
5	0.1.47.8.12.9	uncultured_Firmicutes_bacterium	1	0	0	1	0	0	0	0	0	0	0	0
5	0.1.47.8.18.10	uncultured_Nitrospirae_bacterium	1	0	0	1	0	0	0	0	1	0	0	0
5	0.1.47.12.19.1	unclassified	1	0	0	1	0	0	0	0	0	0	0	0
5	0.1.47.12.30.3	Trachelomonas_scabra	1	0	0	1	0	0	0	0	0	0	0	0
5	0.1.47.12.30.5	uncultured_Legionellales_bacterium	1	0	0	1	0	0	0	0	0	0	0	0
5	0.1.47.12.33.1	Orbaceae	1	0	0	1	0	0	0	0	0	0	0	0
5	0.1.47.14.2.1	unclassified	1	0	0	1	0	0	0	0	0	0	0	0
5	0.1.52.3.1.1	unclassified	1	0	0	1	0	0	0	0	0	0	0	0
5	0.1.52.6.1.1	unclassified	1	0	0	1	0	0	0	0	0	0	0	0
5	0.1.57.1.10.13	uncultured_bacterium	1	0	0	1	0	0	0	0	0	0	0	0
5	0.1.1.1.6.1	unclassified	1	0	0	0	0	0	0	0	0	0	1	0
5	0.1.1.1.6.6	uncultured_deep-sea_bacterium	1	0	0	0	0	0	0	0	0	0	1	0
5	0.1.1.1.10.7	uncultured_Holophaga_sp.	1	0	0	0	0	0	0	0	0	0	1	0
5	0.1.13.2.1.1	unclassified	1	0	0	0	0	0	0	0	0	0	1	0
5	0.1.13.8.1.1	unclassified	1	0	0	0	0	0	0	0	0	0	1	0
5	0.1.14.25.1.1	unclassified	1	0	0	0	0	0	0	0	0	0	1	0
5	0.1.15.16.1.1	unclassified	1	0	0	0	0	0	0	0	0	0	1	0
5	0.1.19.24.1.1	unclassified	1	0	0	0	0	0	0	0	0	0	1	0
5	0.1.24.20.2.1	bacterium_Ellin6537	1	0	0	0	0	0	0	0	0	0	1	0
5	0.1.26.2.155.1	unclassified	1	0	0	0	0	0	0	0	0	0	1	0
5	0.1.27.1.1.4	PAUC34f	1	0	0	0	0	0	0	0	0	0	1	0
5	0.1.30.1.2.1	Elusimicrobiaceae	1	0	0	0	0	0	0	0	0	0	1	0
5	0.1.34.4.1.1	unclassified	1	0	0	0	0	0	0	0	0	0	1	0
5	0.1.36.1.4.1	unclassified	1	0	0	0	0	0	0	0	0	0	1	0
5	0.1.39.4.1.1	unclassified	1	0	0	0	0	0	0	0	0	0	1	0
5	0.1.41.1.16.1	unclassified	1	0	0	0	0	0	0	0	0	0	1	0
5	0.1.41.1.17.1	unclassified	1	0	0	0	0	0	0	0	0	0	1	0
5	0.1.46.14.5.1	unclassified	1	0	0	0	0	0	0	0	0	0	1	0
5	0.1.47.8.13.18	uncultured_bacterium	1	0	0	0	0	0	0	0	0	0	1	0
5	0.1.47.10.11.1	unclassified	1	0	0	0	0	0	0	0	0	0	1	0
5	0.1.47.12.6.11	unclassified	1	0	0	0	0	0	0	0	0	0	1	0
5	0.1.47.12.29.1	CABC2E06	1	0	0	0	0	0	0	0	0	0	1	0
5	0.1.47.12.29.6	Marine_Methylotrophic_Group_2	1	0	0	0	0	0	0	0	0	0	1	0
5	0.1.47.12.29.11	pLW-20	1	0	0	0	0	0	0	0	0	0	1	0
5	0.1.47.12.32.22	Oleiphilaceae	1	0	0	0	0	0	0	0	0	0	1	0
5	0.1.47.12.47.8	Piscirickettsiaceae	2	0	0	0	0	0	0	0	0	0	1	0
5	0.1.49.2.1.1	unclassified	1	0	0	0	0	0	0	0	0	0	1	0
5	0.1.56.10.1.1	unclassified	1	0	0	0	0	0	0	0	0	0	1	0
5	0.1.57.1.6.1	Entomoplasmataceae	1	0	0	0	0	0	0	0	0	0	1	0
5	0.1.60.3.13.1	unclassified	1	0	0	0	0	0	0	0	0	0	1	0
5	0.1.1.1.9.1	unclassified	1	0	0	0	0	0	0	0	1	0	0	0
5	0.1.1.1.10.12	uncultured_proteobacterium	1	0	0	0	0	0	0	0	1	0	0	0
5	0.1.1.1.12.2	uncultured_bacterium	1	0	0	0	0	0	0	1	0	0	0	0
5	0.1.1.1.20.31	uncultured_bacterium_92	1	0	0	0	0	0	0	0	1	0	0	0
5	0.1.2.2.8.1	Acidothermaceae	1	0	0	0	0	0	0	1	0	0	0	0
5	0.1.2.2.8.3	Frankiaceae	1	0	0	0	0	0	0	1	0	0	0	0
5	0.1.2.2.8.5	Nakamurellaceae	1	0	0	0	0	0	0	1	0	0	0	0
5	0.1.2.2.18.2	Streptosporangiaceae	1	0	0	0	0	0	0	1	0	0	0	0
5	0.1.2.2.18.3	Thermomonosporaceae	1	0	0	0	0	0	0	0	1	0	0	0
5	0.1.2.6.4.1	unclassified	1	0	0	0	0	0	0	1	0	0	0	0
5	0.1.2.11.2.5	Elev-16S-1332	1	0	0	0	0	0	0	1	0	0	0	0
5	0.1.2.11.2.10	Q3-6C1	1	0	0	0	0	0	0	0	1	0	0	0
5	0.1.2.11.2.14	YNPFFP1	1	0	0	0	0	0	0	0	1	0	0	0
5	0.1.7.17.4.1	unclassified	1	0	0	0	0	0	0	0	1	0	0	0
5	0.1.23.2.1.8	PHOS-HE36	1	0	0	0	0	0	0	1	0	0	0	0
5	0.1.24.12.5.3	uncultured_bacterium	1	0	0	0	0	0	0	1	1	0	0	0
5	0.1.24.12.6.8	Ktedonobacteraceae	1	0	0	0	0	0	0	0	1	0	0	0
5	0.1.24.12.8.1	unclassified	1	0	0	0	0	0	0	0	1	0	0	0
5	0.1.33.1.5.4	uncultured_bacterium	1	0	0	0	0	0	0	1	0	0	0	0
5	0.1.47.4.13.14	MSB-1E8	1	0	0	0	0	0	0	0	1	0	0	0
